# Supplementary material for: Accelerated discovery of superoxide-dismutase nanozymes via high-throughput computational screening
Source: Nat Commun. 2021 Nov 25;12:6866. doi: 10.1038/s41467-021-27194-8 (PMC8616946; doi:10.1038/s41467-021-27194-8)
Supplement: Supplementary file 3 — Supplementary Data 1 [file 41467_2021_27194_MOESM3_ESM.xlsx]

## Sheet: Sheet1
Slab	Thickness	Fixed	Supercell	K-points	Ueff for metals (eV)	Magnetism	Eads,OH	Eads,O	Eads,H	Eads,H2O
		layers
Cr(110)	4	bottom 2	2×2	3×3×1		NM	−6.15*	−8.90	−3.10	−1.03
Y(100)	6	bottom 3	1×2	3×3×1		NM	−5.70*	−9.14	−3.01	−0.80
Ti(100)	6	bottom 3	1×2	3×3×1		NM	−5.63*	−8.90	−3.10	−0.88
Hf(100)	6	bottom 3	1×2	3×3×1		NM	−5.62*	−9.10	−3.18	−0.92
Zr(100)	6	bottom 3	1×2	3×3×1		NM	−5.40*	−8.73	−3.05	−0.84
V(110)	4	bottom 2	2×2	3×3×1		NM	−5.34*	−8.33	−3.26	−0.51
Ta(110)	4	bottom 2	2×2	3×3×1		NM	−5.14*	−8.25	−3.24	−0.54
Nb(110)	4	bottom 2	2×2	3×3×1		NM	−4.97*	−7.87	−3.14	−0.51
Mo(110)	4	bottom 2	2×2	3×3×1		NM	−4.46*	−7.37	−3.02	−0.55
W(110)	4	bottom 2	2×2	3×3×1		NM	−4.37*	−7.42	−3.04	−0.04
Re(100)	6	bottom 3	1×2	3×3×1		NM	−4.25*	−6.93	−3.02	−0.63
Tc(100)	6	bottom 3	1×2	3×3×1		NM	−4.24*	−6.85	−2.92	−0.59
Fe(110)	4	bottom 2	2×2	3×3×1		NM	−4.11*	−6.64	−2.97	−0.34
Co(100)	6	bottom 3	1×2	3×3×1		NM	−3.75*	−5.92	−2.77	−0.43
Os(100)	6	bottom 3	1×2	3×3×1		NM	−3.73*	−5.96	−2.73	−0.61
Ru(100)	6	bottom 3	1×2	3×3×1		NM	−3.70*	−5.96	−2.83	−0.52
Ni(111)	4	bottom 2	2×2	3×3×1		FM	−3.41*	−5.63	−2.82	−0.29
Rh(111)	4	bottom 2	2×2	3×3×1		NM	−3.04*	−5.29	−2.79	−0.35
Cu(111)	4	bottom 2	2×2	3×3×1		NM	−3.03*	−4.78	−2.46	−0.17
Ir(111)	4	bottom 2	2×2	3×3×1		NM	−2.67*	−4.97	−2.66	−0.32
Ag(111)	4	bottom 2	2×2	3×3×1		NM	−2.66*	−3.65	−2.03	−0.13
Pd(111)	4	bottom 2	2×2	3×3×1		NM	−2.62*	−4.71	−2.90	−0.26
Pt(111)	4	bottom 2	2×2	3×3×1		NM	−2.30*	−4.42	−2.76	−0.22
Au(111)	4	bottom 2	2×2	3×3×1		NM	−2.24*	−3.48	−2.05	−0.11
CeO2(111)	9	bottom 3	3×3	3×3×1	5	NM	−1.29	−1.32	−3.68	−0.54
ThO2(111)	9	bottom 3	3×3	3×3×1	4	NM	−1.52	−1.37	−0.50
PrO2(111)	9	bottom 3	3×3	3×3×1	6	FM	−1.88	−2.34	−5.54
ZrO2(111)	9	bottom 3	3×3	3×3×1	4	NM	−1.77	−1.75	−1.59
NbO2(110)	9	bottom 3	3×2	3×2×1	0	NM	−4.90	−7.35	−2.95	−1.28
MoO2(110)	9	bottom 3	3×2	3×2×1	−1.0	NM	−4.31	−6.32	−3.16
OsO2(110)	9	bottom 3	3×2	3×2×1	0	AFM	−4.16	−5.82	−2.92	−1.46
IrO2(110)	9	bottom 3	3×2	3×2×1	1	NM	−4.03	−4.91	−4.09	−2.00
VO2(110)	9	bottom 3	3×2	3×2×1	2.65	FM	−3.47	−4.64	−3.09	−1.18
RuO2(110)	9	bottom 3	3×2	3×2×1	0	AFM	−3.26	−4.47	−3.41	−1.21
RhO2(110)	9	bottom 3	3×2	3×2×1	0	FM	−3.02	−3.60	−4.10	−1.76
CrO2(110)	9	bottom 3	3×2	3×2×1	2.1	FM	−2.78	−4.09	−3.69	−1.42
SiO2(110)	9	bottom 3	3×2	3×2×1	0	NM	−2.67	−2.16	−1.63	−1.88
MnF2(110)	9	bottom 3	3×2	3×2×1	3.9	FM	−2.51	−2.71	−0.28
TiO2(110)	9	bottom 3	3×2	3×2×1	4.2	NM	−2.50	−1.98	−3.48	−1.35
GeO2(110)	9	bottom 3	3×2	3×2×1	4.2	FM	−2.25	−1.72	−3.27	−1.25
NiF2(110)	9	bottom 3	3×2	3×2×1	0	FM	−2.23	−2.21	−2.36	−1.44
SnO2(110)	9	bottom 3	3×2	3×2×1	0	FM	−2.22	−1.79	−3.94	−1.28
CoF2(110)	9	bottom 3	3×2	3×2×1	5	FM	−2.03	−1.58		−1.50
PbO2(110)	9	bottom 3	3×2	3×2×1	0	NM	−1.68	−1.13	−4.90
MnO2(110)	9	bottom 3	3×2	3×2×1	5.1	FM	−1.63	−1.58	−4.54	−0.95
FeF2(110)	9	bottom 3	3×2	3×2×1	5.05	FM	−1.34	−2.20	−0.69	−1.32
ZnF2(110)	9	bottom 3	3×2	3×2×1	0	NM	−1.34	−0.90	−1.04	−1.29
MgF2(110)	9	bottom 3	3×2	3×2×1	0	NM	−1.19	−0.84	−0.02	−1.25
MoS2(001)	3	bottom 0	4×4	3×3×1	4	NM	−1.10		−0.53
Co3O4(001)	7	bottom 3		3×3×1	3.5	FM	−3.20		−3.96
Mn3O4(001)	8	bottom 4		3×3×1	4	AFM	−2.23		−3.92
MnO(001)	4	bottom 1		3×3×1	4	AFM	−3.62		−1.83
NiO(100)	3	bottom 1		3×3×1	5.3	AFM	−2.14		−1.48
