# Supplementary material for: Accelerated discovery of superoxide-dismutase nanozymes via high-throughput computational screening
Source: Nat Commun. 2021 Nov 25;12:6866. doi: 10.1038/s41467-021-27194-8 (PMC8616946; doi:10.1038/s41467-021-27194-8)
Supplement: Supplementary file 4 — Supplementary Data 2 [file 41467_2021_27194_MOESM4_ESM.xlsx]

## Sheet: Fig. 2F
Structures 1					Structures 4
Energy	-561.173	eV			Energy	-571.736	eV
Coordinates					Coordinates
Ni O H					Ni O H
1					1
11.4535999999999998 0.0000000000000000 0.0000000000000000					11.4535999999999998 0.0000000000000000 0.0000000000000000
0.0000000000000000 11.4535999999999998 0.0000000000000000					0.0000000000000000 11.4535999999999998 0.0000000000000000
0.0000000000000000 0.0000000000000000 21.0742000000000012					0.0000000000000000 0.0000000000000000 21.0742000000000012
Ni O H					Ni O H
48 52 8					48 54 8
Selective dynamics					Selective dynamics
Direct					Direct
0.3102224675875291 0.1902717651874042 0.1003690909784609 T T T					0.3107381526453139 0.1911913072006186 0.1016981732876800 T T T
0.0599379428948268 0.4401982988317812 0.1012369814669825 T T T					0.0605925743219515 0.4408869279055168 0.1013739396409790 T T T
0.4350000000000023 0.0649999999999977 0.0000000000000000 F F F					0.4350000000000023 0.0649999999999977 0.0000000000000000 F F F
0.4346485392693609 0.0648244416280832 0.2009701889354147 T T T					0.4346030512013996 0.0654094006933263 0.2003181963169069 T T T
0.1850000000000023 0.3149999999999977 0.0000000000000000 F F F					0.1850000000000023 0.3149999999999977 0.0000000000000000 F F F
0.1836279398729488 0.3154370766365489 0.2005132927082443 T T T					0.1850141060103709 0.3158582677375179 0.2006022045932951 T T T
0.1850000000000023 0.0649999999999977 0.0000000000000000 F F F					0.1850000000000023 0.0649999999999977 0.0000000000000000 F F F
0.1844564847919443 0.0654422237789305 0.2021334192324460 T T T					0.1845511898642229 0.0653594607558006 0.2015363851665981 T T T
0.4350000000000023 0.3149999999999977 0.0000000000000000 F F F					0.4350000000000023 0.3149999999999977 0.0000000000000000 F F F
0.4366563707627975 0.3163786835756000 0.2014584612766370 T T T					0.4349005660392820 0.3155522375208051 0.2117856850353874 T T T
0.0594340528390660 0.1900942461046711 0.1014344623898538 T T T					0.0597769532492478 0.1903288988025835 0.1012997812550154 T T T
0.3097680944856975 0.4405440459799124 0.1016089764796462 T T T					0.3099043406662361 0.4403895458660827 0.1027621194626889 T T T
0.8093615779786205 0.1907918333092056 0.1017487231379022 T T T					0.8090980598789841 0.1909991305835632 0.1018851637800395 T T T
0.5610634945125810 0.4403712608623636 0.1013647629295207 T T T					0.5601070196132270 0.4393848511542515 0.1023754002329795 T T T
0.9350000000000023 0.0649999999999977 0.0000000000000000 F F F					0.9350000000000023 0.0649999999999977 0.0000000000000000 F F F
0.9345355994430307 0.0653918181630360 0.2013398277234657 T T T					0.9348564527506582 0.0653644480521152 0.2015061591515490 T T T
0.6850000000000023 0.3149999999999977 0.0000000000000000 F F F					0.6850000000000023 0.3149999999999977 0.0000000000000000 F F F
0.6835432810166822 0.3160555584041518 0.2066975460743024 T T T					0.6840202990079405 0.3162517097263517 0.2083614188412781 T T T
0.6850000000000023 0.0649999999999977 0.0000000000000000 F F F					0.6850000000000023 0.0649999999999977 0.0000000000000000 F F F
0.6849606557180934 0.0651628586458699 0.2002692679555764 T T T					0.6847355568414528 0.0653409394233435 0.2008092573408007 T T T
0.9350000000000023 0.3149999999999977 0.0000000000000000 F F F					0.9350000000000023 0.3149999999999977 0.0000000000000000 F F F
0.9338297198073775 0.3148488634757385 0.2010667145336598 T T T					0.9345318916321403 0.3152996323325965 0.2010279780149631 T T T
0.5604647349706724 0.1908221875325609 0.1013734625115603 T T T					0.5592997717075647 0.1922068522342997 0.1020245912904869 T T T
0.8085427287439657 0.4403922111311758 0.1021577854052893 T T T					0.8083003240660673 0.4404247569350730 0.1020729032134184 T T T
0.3096820234112769 0.6898572738503859 0.1011643970082687 T T T					0.3091913194888463 0.6890553137674971 0.1016702413699448 T T T
0.0598872609646151 0.9404665551228177 0.1013042066302319 T T T					0.0596248768182406 0.9401819848655464 0.1012452348209436 T T T
0.4350000000000023 0.5649999999999977 0.0000000000000000 F F F					0.4350000000000023 0.5649999999999977 0.0000000000000000 F F F
0.4355550380922679 0.5660653307468593 0.1997293269677982 T T T					0.4343434882989428 0.5653384056039457 0.2009018400696547 T T T
0.1850000000000023 0.8149999999999977 0.0000000000000000 F F F					0.1850000000000023 0.8149999999999977 0.0000000000000000 F F F
0.1845412038339873 0.8163944207572698 0.2002061839354781 T T T					0.1849383508608824 0.8152754408476071 0.2001135665878380 T T T
0.1850000000000023 0.5649999999999977 0.0000000000000000 F F F					0.1850000000000023 0.5649999999999977 0.0000000000000000 F F F
0.1838409703494932 0.5633470133723577 0.2055528464659275 T T T					0.1834252277452393 0.5650444806832127 0.2128498169372861 T T T
0.4350000000000023 0.8149999999999977 0.0000000000000000 F F F					0.4350000000000023 0.8149999999999977 0.0000000000000000 F F F
0.4355177159007653 0.8161746526952527 0.2015078412142444 T T T					0.4345109054284038 0.8153192940479883 0.2017507483947512 T T T
0.0600435059861724 0.6897578405874256 0.1016686086382279 T T T					0.0608290834455119 0.6890231468459547 0.1018212328859107 T T T
0.3099672655515988 0.9401124416772078 0.1014076072321970 T T T					0.3099338155968994 0.9401330486255972 0.1011400241654741 T T T
0.8092979720005928 0.6896316559311302 0.1015645531478029 T T T					0.8092147061496462 0.6894031596091708 0.1016656613234304 T T T
0.5597348735924257 0.9400717668614291 0.1012202357309278 T T T					0.5598282175135338 0.9400998395520332 0.1012381921818601 T T T
0.9350000000000023 0.5649999999999977 0.0000000000000000 F F F					0.9350000000000023 0.5649999999999977 0.0000000000000000 F F F
0.9343585573635735 0.5651343309395997 0.1998966350452491 T T T					0.9352604650169596 0.5651000769208210 0.2001913218065852 T T T
0.6850000000000023 0.8149999999999977 0.0000000000000000 F F F					0.6850000000000023 0.8149999999999977 0.0000000000000000 F F F
0.6849348721890252 0.8150528256010574 0.2008500795557921 T T T					0.6845039829457349 0.8148416301407551 0.2010166274937291 T T T
0.6850000000000023 0.5649999999999977 0.0000000000000000 F F F					0.6850000000000023 0.5649999999999977 0.0000000000000000 F F F
0.6839023507641855 0.5661050829166570 0.2086585874144120 T T T					0.6837891866793413 0.5655250245103289 0.2097745583521231 T T T
0.9350000000000023 0.8149999999999977 0.0000000000000000 F F F					0.9350000000000023 0.8149999999999977 0.0000000000000000 F F F
0.9344603869754096 0.8158619615833942 0.2012996248712255 T T T					0.9345145367232561 0.8158005245264235 0.2013565485628348 T T T
0.5606965212573343 0.6896620098745387 0.1015588132844485 T T T					0.5602524038976640 0.6892493359439129 0.1017518504275898 T T T
0.8102142324838653 0.9400443684506996 0.1011599325088071 T T T					0.8099853861822908 0.9401423035085656 0.1012579987097624 T T T
0.0600000000000023 0.1899999999999977 0.0000000000000000 F F F					0.0600000000000023 0.1899999999999977 0.0000000000000000 F F F
0.0596202229206071 0.1902005900887787 0.2039869333540949 T T T					0.0598101236422650 0.1901969045757994 0.2040659565507070 T T T
0.3100000000000023 0.4399999999999977 0.0000000000000000 F F F					0.3100000000000023 0.4399999999999977 0.0000000000000000 F F F
0.3099490236664266 0.4399278937789930 0.2028299418116717 T T T					0.3088517718389809 0.4407561126249249 0.2029030510204208 T T T
0.1855711938750204 0.0658647553313614 0.1016875922479201 T T T					0.1847718326015055 0.0651031360532954 0.1011168036054073 T T T
0.4337742565964007 0.3145515957980862 0.1006976423301325 T T T					0.4339384446959400 0.3154036949943873 0.0996821028213120 T T T
0.4339982677846592 0.0656397964303466 0.1012810648844251 T T T					0.4346551298508459 0.0646573773293753 0.1005905529208349 T T T
0.1855486988969801 0.3140720610761178 0.1013197453201187 T T T					0.1845134481177126 0.3144518219151564 0.1007429838709086 T T T
0.3100000000000023 0.1899999999999977 0.0000000000000000 F F F					0.3100000000000023 0.1899999999999977 0.0000000000000000 F F F
0.3087262832575774 0.1896093091197244 0.2125448369884140 T T T					0.3085167295762687 0.1890774925186349 0.2035618291180583 T T T
0.0600000000000023 0.4399999999999977 0.0000000000000000 F F F					0.0600000000000023 0.4399999999999977 0.0000000000000000 F F F
0.0584567992160174 0.4391320568959216 0.2024211617823610 T T T					0.0587579393146385 0.4390810606633337 0.2013205530531295 T T T
0.5600000000000023 0.1899999999999977 0.0000000000000000 F F F					0.5600000000000023 0.1899999999999977 0.0000000000000000 F F F
0.5591632703573453 0.1883585577486357 0.2014865599751587 T T T					0.5599148378991572 0.1879421308163032 0.2011009992522403 T T T
0.8100000000000023 0.4399999999999977 0.0000000000000000 F F F					0.8100000000000023 0.4399999999999977 0.0000000000000000 F F F
0.8109038986604631 0.4401642934637593 0.2026610212175086 T T T					0.8115916064974513 0.4404394436210026 0.2015952670471393 T T T
0.6850804904229406 0.0646699384733367 0.1005393335580393 T T T					0.6849933585640784 0.0648244761161934 0.1007589550856380 T T T
0.9350571595518815 0.3149967088757180 0.1007038578897408 T T T					0.9349748006518368 0.3148936332111347 0.1005828018026591 T T T
0.9348819103308799 0.0652270483775510 0.1010789842137427 T T T					0.9347134394827563 0.0652070083097485 0.1012187961919864 T T T
0.6852474347873851 0.3146461522598543 0.1008111320748739 T T T					0.6854530838970447 0.3146502968791580 0.1004706761337744 T T T
0.8100000000000023 0.1899999999999977 0.0000000000000000 F F F					0.8100000000000023 0.1899999999999977 0.0000000000000000 F F F
0.8096943840185915 0.1895783256207011 0.2049529582002165 T T T					0.8104894585158675 0.1893368874647550 0.2043238081091729 T T T
0.5600000000000023 0.4399999999999977 0.0000000000000000 F F F					0.5600000000000023 0.4399999999999977 0.0000000000000000 F F F
0.5587068925296492 0.4417285307947196 0.2000136622787210 T T T					0.5585566650547733 0.4414685447813156 0.2004873857838021 T T T
0.0600000000000023 0.6899999999999977 0.0000000000000000 F F F					0.0600000000000023 0.6899999999999977 0.0000000000000000 F F F
0.0591490662598133 0.6914663847408278 0.2054819445677438 T T T					0.0586450488204164 0.6921157193582346 0.2030578612355995 T T T
0.3100000000000023 0.9399999999999977 0.0000000000000000 F F F					0.3100000000000023 0.9399999999999977 0.0000000000000000 F F F
0.3095116294881066 0.9405767748189788 0.2039148653938838 T T T					0.3094709836168121 0.9404170699245569 0.2040601721444304 T T T
0.1848618616424176 0.5656092236057972 0.1015347137926028 T T T					0.1848834039127354 0.5651599700506296 0.0994812085824108 T T T
0.4341800877309510 0.8151662171082137 0.1009846823574918 T T T					0.4345453297081221 0.8154322870938486 0.1008322157229600 T T T
0.4338699948616664 0.5657939247985198 0.1004895704221340 T T T					0.4346145521717304 0.5656157237733552 0.1004977454275178 T T T
0.1849747026526813 0.8149480133679390 0.1012129155468315 T T T					0.1846605339512166 0.8158169441130170 0.1007185711632630 T T T
0.3100000000000023 0.6899999999999977 0.0000000000000000 F F F					0.3100000000000023 0.6899999999999977 0.0000000000000000 F F F
0.3108895528228501 0.6921729716866309 0.2079421517675328 T T T					0.3098642489226080 0.6914054883824221 0.2028147623362457 T T T
0.0600000000000023 0.9399999999999977 0.0000000000000000 F F F					0.0600000000000023 0.9399999999999977 0.0000000000000000 F F F
0.0597985783681949 0.9406278290399683 0.2037900960324208 T T T					0.0598288944656602 0.9404249905017608 0.2041308379824116 T T T
0.5600000000000023 0.6899999999999977 0.0000000000000000 F F F					0.5600000000000023 0.6899999999999977 0.0000000000000000 F F F
0.5588266721526978 0.6920179704928344 0.2017042251353089 T T T					0.5586176861503773 0.6919080856689916 0.2018194404542584 T T T
0.8100000000000023 0.9399999999999977 0.0000000000000000 F F F					0.8100000000000023 0.9399999999999977 0.0000000000000000 F F F
0.8097255904094354 0.9404411586076336 0.2040700777359206 T T T					0.8095723567119606 0.9403362523581080 0.2041986066012313 T T T
0.6852241996468891 0.5658550996546481 0.1002198412369566 T T T					0.6848897844117090 0.5657525722840333 0.1000872325883151 T T T
0.9353702771965189 0.8150654348487336 0.1010646464337270 T T T					0.9349476037708300 0.8151338820162408 0.1009489522942957 T T T
0.9352308457025558 0.5654975821721990 0.1007113990851636 T T T					0.9346521828528722 0.5655791831262604 0.1004917870148105 T T T
0.6851801381504359 0.8158638425276834 0.1008162009574889 T T T					0.6851631060750805 0.8157579268883168 0.1009526674150223 T T T
0.8100000000000023 0.6899999999999977 0.0000000000000000 F F F					0.8100000000000023 0.6899999999999977 0.0000000000000000 F F F
0.8109510659192267 0.6913058700719290 0.2045076515684414 T T T					0.8108357670145097 0.6914705701272439 0.2039993542660099 T T T
0.5600000000000023 0.9399999999999977 0.0000000000000000 F F F					0.5600000000000023 0.9399999999999977 0.0000000000000000 F F F
0.5600755138300428 0.9406021501939819 0.2037029564913837 T T T					0.5597987232981225 0.9402401143256185 0.2038813491060409 T T T
0.6515489786412942 0.3222609001390495 0.3113862419052751 T T T					0.6679562465261739 0.3258271674046469 0.3095597537593378 T T T
0.4085390437798964 0.3006532137801159 0.3102256797299319 T T T					0.4477039902423456 0.3104436572152025 0.3103062767767355 T T T
0.2004929252464933 0.5999134253972684 0.3095040183984423 T T T					0.1652198718225932 0.5721217144792377 0.3109665414187077 T T T
0.6840910024434379 0.5616678167638156 0.3101931502523243 T T T					0.6868617431358786 0.5624063046850836 0.3096304156108189 T T T
0.5655291117124008 0.3084545475264235 0.3128636969305489 T T T					0.3546337648198161 0.4795669350153133 0.3577875701684050 T T T
0.6885047572018692 0.2550728377024569 0.3312616753464823 T T T					0.3785435100387176 0.4834906774737959 0.4202605970981850 T T T
0.3624956802038781 0.3726623157526419 0.3114069932118397 T T T					0.5782596304333296 0.3119531955586439 0.3153163007286395 T T T
0.3578006272660019 0.2431082724048821 0.2863335542897829 T T T					0.7100631644083890 0.2641819783572643 0.3314985826795080 T T T
0.2592752752161687 0.6527933438814983 0.2896729079946709 T T T					0.4095868610539668 0.2400408156261591 0.3256437497353630 T T T
0.1288359499334675 0.6464712510331694 0.3091490082579469 T T T					0.2383515432051837 0.5429189368402305 0.3330211574845450 T T T
0.6843475645971253 0.4766788108078259 0.3189464746755135 T T T					0.1545803552407463 0.6529911933873009 0.3237567483835520 T T T
0.7614133416736095 0.5906346758197358 0.3211761837614375 T T T					0.6894761578784738 0.4773486620218250 0.3193163754375803 T T T
					0.7612236475795342 0.5952285218997275 0.3230388568210714 T T T
Structures 2					0.4014303819130589 0.3955189974314948 0.3356830220525140 T T T
Energy	-576.853	eV
Coordinates					Structures 5
Ni O H					Energy	-571.774	eV
1					Coordinates
11.4535999999999998 0.0000000000000000 0.0000000000000000					Ni O H
0.0000000000000000 11.4535999999999998 0.0000000000000000					1
0.0000000000000000 0.0000000000000000 21.0742000000000012					11.4535999999999998 0.0000000000000000 0.0000000000000000
Ni O H					0.0000000000000000 11.4535999999999998 0.0000000000000000
48 54 9					0.0000000000000000 0.0000000000000000 21.0742000000000012
Selective dynamics					Ni O H
Direct					48 54 8
0.3110135180218876 0.1914470118790703 0.1018312248486168 T T T					Selective dynamics
0.0608289229296659 0.4406799211739596 0.1012562820514376 T T T					Direct
0.4350000000000023 0.0649999999999977 0.0000000000000000 F F F					0.3105163596869005 0.1906222690995847 0.1016471027500785 T T T
0.4349184595394959 0.0659869186977105 0.2008496388610155 T T T					0.0604724094499502 0.4406601744139067 0.1013749012417904 T T T
0.1850000000000023 0.3149999999999977 0.0000000000000000 F F F					0.4350000000000023 0.0649999999999977 0.0000000000000000 F F F
0.1853220431135298 0.3159654624649519 0.2006782616327740 T T T					0.4346596910066864 0.0645598927307702 0.2003382792017092 T T T
0.1850000000000023 0.0649999999999977 0.0000000000000000 F F F					0.1850000000000023 0.3149999999999977 0.0000000000000000 F F F
0.1851281234727011 0.0657575294786739 0.2016164560891696 T T T					0.1845550542143997 0.3154792709090870 0.2004366718513353 T T T
0.4350000000000023 0.3149999999999977 0.0000000000000000 F F F					0.1850000000000023 0.0649999999999977 0.0000000000000000 F F F
0.4357348133170973 0.3161410905720103 0.2123675399586062 T T T					0.1843377327214100 0.0648023870317331 0.2014268258357887 T T T
0.0601424971519862 0.1903606940651059 0.1012715526230537 T T T					0.4350000000000023 0.3149999999999977 0.0000000000000000 F F F
0.3111162873903623 0.4408039101101977 0.1026981435588610 T T T					0.4348584605286163 0.3156170011744521 0.2078598506313014 T T T
0.8092135212015492 0.1910921344886916 0.1018245339617039 T T T					0.0597020798954944 0.1900685739896986 0.1013434408479981 T T T
0.5592718559711969 0.4398676546407927 0.1022763690468267 T T T					0.3095107761766585 0.4405722451159235 0.1024858473463084 T T T
0.9350000000000023 0.0649999999999977 0.0000000000000000 F F F					0.8092368676419781 0.1906289604683948 0.1018335013439611 T T T
0.9351816848917167 0.0655650119982738 0.2013654751387861 T T T					0.5602595240408519 0.4396584528240197 0.1021947259957017 T T T
0.6850000000000023 0.3149999999999977 0.0000000000000000 F F F					0.9350000000000023 0.0649999999999977 0.0000000000000000 F F F
0.6846050904431920 0.3166038189334657 0.2078891416211661 T T T					0.9348293487061383 0.0648873190190074 0.2014076270611156 T T T
0.6850000000000023 0.0649999999999977 0.0000000000000000 F F F					0.6850000000000023 0.3149999999999977 0.0000000000000000 F F F
0.6847745587753948 0.0656561854589413 0.2008332023108181 T T T					0.6839927814234699 0.3158940127920928 0.2066941563347982 T T T
0.9350000000000023 0.3149999999999977 0.0000000000000000 F F F					0.6850000000000023 0.0649999999999977 0.0000000000000000 F F F
0.9348905995776704 0.3152370000312885 0.2007911019782114 T T T					0.6846955357012803 0.0647859895150162 0.2006059487806553 T T T
0.5594473105949831 0.1923525058076834 0.1021437748487983 T T T					0.9350000000000023 0.3149999999999977 0.0000000000000000 F F F
0.8087710866366891 0.4401534683155361 0.1016213100867560 T T T					0.9344841612223433 0.3149074545895445 0.2009979889339135 T T T
0.3101952269332600 0.6887509701954713 0.1019238933143285 T T T					0.5595316589313981 0.1913700789731720 0.1018564656974945 T T T
0.0600360316155673 0.9404128165397552 0.1012741508377388 T T T					0.8085027683133035 0.4403057371606423 0.1020849914203907 T T T
0.4350000000000023 0.5649999999999977 0.0000000000000000 F F F					0.3091852365687728 0.6889314018837993 0.1017305960142068 T T T
0.4348165119180365 0.5660622977372043 0.2079557218837564 T T T					0.0596314593885836 0.9399305318573212 0.1012717813153898 T T T
0.1850000000000023 0.8149999999999977 0.0000000000000000 F F F					0.4350000000000023 0.5649999999999977 0.0000000000000000 F F F
0.1851705683329072 0.8157889687979321 0.2002587181391178 T T T					0.4341114544963247 0.5651981721756982 0.2009864560345136 T T T
0.1850000000000023 0.5649999999999977 0.0000000000000000 F F F					0.1850000000000023 0.8149999999999977 0.0000000000000000 F F F
0.1846089417927530 0.5650149610323822 0.2099046780531211 T T T					0.1849467362408248 0.8150157568186458 0.2001147559556955 T T T
0.4350000000000023 0.8149999999999977 0.0000000000000000 F F F					0.1850000000000023 0.5649999999999977 0.0000000000000000 F F F
0.4349242612856727 0.8154724487838507 0.2014609753946388 T T T					0.1831216167513077 0.5646904415144220 0.2119519430797254 T T T
0.0610935716013685 0.6895229593829626 0.1016809642699101 T T T					0.4350000000000023 0.8149999999999977 0.0000000000000000 F F F
0.3102012145498776 0.9402285217750617 0.1012211562698724 T T T					0.4345078607448301 0.8148210424459634 0.2017820795624772 T T T
0.8095476172839540 0.6898112390346824 0.1014836071566165 T T T					0.0607011169879570 0.6889676269468126 0.1018337812284642 T T T
0.5599709447888230 0.9403346161350896 0.1012865736763828 T T T					0.3099237085739333 0.9397247983658090 0.1012199900447897 T T T
0.9350000000000023 0.5649999999999977 0.0000000000000000 F F F					0.8091703224798508 0.6892719265488054 0.1017168835077058 T T T
0.9361393934011133 0.5653552368770036 0.1996323787155703 T T T					0.5596986963539266 0.9396725190435689 0.1012570490618643 T T T
0.6850000000000023 0.8149999999999977 0.0000000000000000 F F F					0.9350000000000023 0.5649999999999977 0.0000000000000000 F F F
0.6849043340172472 0.8153963703748985 0.2010710269495846 T T T					0.9350380448035551 0.5649004431252251 0.2001243642421642 T T T
0.6850000000000023 0.5649999999999977 0.0000000000000000 F F F					0.6850000000000023 0.8149999999999977 0.0000000000000000 F F F
0.6842088275079021 0.5653644450292248 0.2059827686181919 T T T					0.6844174652973720 0.8144140807356166 0.2010120470889518 T T T
0.9350000000000023 0.8149999999999977 0.0000000000000000 F F F					0.6850000000000023 0.5649999999999977 0.0000000000000000 F F F
0.9349490974274133 0.8161504311286976 0.2012902339589147 T T T					0.6837768848704471 0.5652170668045073 0.2097532922027483 T T T
0.5596854242014047 0.6891582437100467 0.1019328516789813 T T T					0.9350000000000023 0.8149999999999977 0.0000000000000000 F F F
0.8100540245868402 0.9403805730958368 0.1013011948739688 T T T					0.9343223461690542 0.8155204543585270 0.2013580442790825 T T T
0.0600000000000023 0.1899999999999977 0.0000000000000000 F F F					0.5602520916934211 0.6890319573806991 0.1017985912698975 T T T
0.0600581743930348 0.1903289212534531 0.2041230007875541 T T T					0.8099164177543798 0.9397846340874310 0.1012782975592046 T T T
0.3100000000000023 0.4399999999999977 0.0000000000000000 F F F					0.0600000000000023 0.1899999999999977 0.0000000000000000 F F F
0.3089057477451576 0.4397351885515519 0.2013798764138741 T T T					0.0596880438300786 0.1898350172866614 0.2041495633976140 T T T
0.1850856684296502 0.0653172554594548 0.1012337816792339 T T T					0.3100000000000023 0.4399999999999977 0.0000000000000000 F F F
0.4342977594894748 0.3148822181359918 0.0990820986766749 T T T					0.3086096846973376 0.4402704715152055 0.2027706259308459 T T T
0.4348810974874979 0.0648699766375600 0.1008338111858365 T T T					0.1849156512117602 0.0650030219107833 0.1011444950779889 T T T
0.1846740027197527 0.3145760454477085 0.1006550879431174 T T T					0.4339450512768082 0.3150101446004356 0.1006755199365017 T T T
0.3100000000000023 0.1899999999999977 0.0000000000000000 F F F					0.4345248111975977 0.0646469266836007 0.1007181558018146 T T T
0.3091610441782109 0.1897394710288651 0.2040206107135205 T T T					0.1847223672701830 0.3140023417332714 0.1007577806226081 T T T
0.0600000000000023 0.4399999999999977 0.0000000000000000 F F F					0.3100000000000023 0.1899999999999977 0.0000000000000000 F F F
0.0589006857736791 0.4391744192176859 0.2015734187065519 T T T					0.3084552350329162 0.1886463874037929 0.2054301441743718 T T T
0.5600000000000023 0.1899999999999977 0.0000000000000000 F F F					0.0600000000000023 0.4399999999999977 0.0000000000000000 F F F
0.5601860128456337 0.1884794103679894 0.2016443837126971 T T T					0.0585014726406428 0.4387409131969804 0.2012349689425363 T T T
0.8100000000000023 0.4399999999999977 0.0000000000000000 F F F					0.5600000000000023 0.1899999999999977 0.0000000000000000 F F F
0.8125266285772810 0.4408418828030278 0.2012584929758532 T T T					0.5595814693394843 0.1877159347407371 0.2015105524987248 T T T
0.6851321411498930 0.0649881392585385 0.1008861393320615 T T T					0.8100000000000023 0.4399999999999977 0.0000000000000000 F F F
0.9352928789107509 0.3148571173218357 0.1005303524156318 T T T					0.8113843805913135 0.4400339912033431 0.2018857227416930 T T T
0.9349103010942486 0.0653023073461370 0.1012041820074856 T T T					0.6849517571682568 0.0646068749336379 0.1007134522623616 T T T
0.6856399527585495 0.3148406260627965 0.1002447583059620 T T T					0.9348224288660063 0.3145264685690563 0.1006206928552444 T T T
0.8100000000000023 0.1899999999999977 0.0000000000000000 F F F					0.9346307162704974 0.0649787856235946 0.1011573707977291 T T T
0.8108140679651186 0.1894560825095226 0.2042785979947368 T T T					0.6853336209109244 0.3143136107665754 0.1007733179296437 T T T
0.5600000000000023 0.4399999999999977 0.0000000000000000 F F F					0.8100000000000023 0.1899999999999977 0.0000000000000000 F F F
0.5599913257047930 0.4411975163877742 0.1993092585270233 T T T					0.8102728515440560 0.1889514706630138 0.2049208442024906 T T T
0.0600000000000023 0.6899999999999977 0.0000000000000000 F F F					0.5600000000000023 0.4399999999999977 0.0000000000000000 F F F
0.0589645981300606 0.6921496185919764 0.2037755080959514 T T T					0.5585215294472547 0.4410486834060592 0.2007914088243865 T T T
0.3100000000000023 0.9399999999999977 0.0000000000000000 F F F					0.0600000000000023 0.6899999999999977 0.0000000000000000 F F F
0.3098760513577687 0.9409005495095144 0.2040418585648709 T T T					0.0585324518889578 0.6918595331409705 0.2032487799038023 T T T
0.1845489360513994 0.5652719730404456 0.1000318903140354 T T T					0.3100000000000023 0.9399999999999977 0.0000000000000000 F F F
0.4350135339444137 0.8159999562103764 0.1006845892602897 T T T					0.3095235994688821 0.9400058606575143 0.2041479797761809 T T T
0.4351013622698474 0.5659028159297534 0.0998917565811155 T T T					0.1846958606443891 0.5651026206398981 0.0996486663506602 T T T
0.1847177504830597 0.8159446783560682 0.1006524561642621 T T T					0.4345914230136785 0.8151560551018378 0.1008159530749069 T T T
0.3100000000000023 0.6899999999999977 0.0000000000000000 F F F					0.4345691947070165 0.5652383252189139 0.1004653093743926 T T T
0.3094346544339999 0.6928877050391833 0.2012798350074121 T T T					0.1845997116291898 0.8156139359703474 0.1006788809063863 T T T
0.0600000000000023 0.9399999999999977 0.0000000000000000 F F F					0.3100000000000023 0.6899999999999977 0.0000000000000000 F F F
0.0600671306891272 0.9408074601171990 0.2041541740477228 T T T					0.3096085793752650 0.6909321757834803 0.2029842576688452 T T T
0.5600000000000023 0.6899999999999977 0.0000000000000000 F F F					0.0600000000000023 0.9399999999999977 0.0000000000000000 F F F
0.5600831695353179 0.6927182273898254 0.2019352056172394 T T T					0.0597648047378243 0.9400990808581113 0.2041397722625717 T T T
0.8100000000000023 0.9399999999999977 0.0000000000000000 F F F					0.5600000000000023 0.6899999999999977 0.0000000000000000 F F F
0.8098842077301001 0.9407002049949469 0.2042339816658014 T T T					0.5585462332951607 0.6913310523708773 0.2019150014650464 T T T
0.6855798216604470 0.5660607046283417 0.1004218906074712 T T T					0.8100000000000023 0.9399999999999977 0.0000000000000000 F F F
0.9351014851784285 0.8152660419325599 0.1011064308733367 T T T					0.8094274333871212 0.9400830245363636 0.2042011836363642 T T T
0.9348995205618493 0.5658393770228614 0.1004484434059378 T T T					0.6849627828464122 0.5654665250246538 0.1000651297473496 T T T
0.6854120879697234 0.8156839137730287 0.1010501161771202 T T T					0.9348504414480274 0.8149520506529697 0.1009537119074153 T T T
0.8100000000000023 0.6899999999999977 0.0000000000000000 F F F					0.9346257199800121 0.5653739191658147 0.1004700610132545 T T T
0.8115096315806412 0.6914901460482525 0.2050459429110276 T T T					0.6850731452252958 0.8155025540804601 0.1009052406934572 T T T
0.5600000000000023 0.9399999999999977 0.0000000000000000 F F F					0.8100000000000023 0.6899999999999977 0.0000000000000000 F F F
0.5599943848200013 0.9406229204962102 0.2039790093808307 T T T					0.8106179943439145 0.6909942559314501 0.2042600598527216 T T T
0.4135394691160670 0.5447006141612150 0.3074043423577493 T T T					0.5600000000000023 0.9399999999999977 0.0000000000000000 F F F
0.4777341597727158 0.6116404143457999 0.3554346196638178 T T T					0.5596946348915210 0.9398693129320606 0.2039019173883503 T T T
0.6727119949463969 0.3298239261701923 0.3089696102304131 T T T					0.6704736971861109 0.3185540376226328 0.3100912302783101 T T T
0.4571735408665347 0.3347161171855504 0.3103204578895031 T T T					0.4392533088179889 0.3023510160187115 0.3100954988531370 T T T
0.1854590477502711 0.5686597965265605 0.3099604966019029 T T T					0.1617407585272801 0.5736880258041523 0.3107424780136441 T T T
0.6961084447344348 0.5594871088862021 0.3084650480619260 T T T					0.6856117232470211 0.5601065538447969 0.3101123410953406 T T T
0.5588714212047634 0.6059149813128073 0.3387593543206862 T T T					0.3571766758543049 0.4904066551230812 0.3580775687377411 T T T
0.5792183858788675 0.3226698104724406 0.3151338535485309 T T T					0.4156126953146853 0.5343698962717340 0.4059621716813879 T T T
0.7117385518660697 0.2649172189259232 0.3297144747656091 T T T					0.5857450236879700 0.2986372374939350 0.3161710375125253 T T T
0.4325494666229304 0.4518951019099902 0.3153095474818812 T T T					0.7169563697173587 0.2541479865851528 0.3264338152331874 T T T
0.4082734091365907 0.2848255469413843 0.3364103035971269 T T T					0.3841162411387771 0.2384431596720944 0.3160485316087787 T T T
0.2726003905983063 0.5665498520654708 0.3169848378455526 T T T					0.2360597667410929 0.5517843016984187 0.3334841430051085 T T T
0.1596779564125512 0.6464500205257124 0.3221017351649849 T T T					0.1466600199291790 0.6555054419866764 0.3200629481582595 T T T
0.7046346224983537 0.4728539475755014 0.3153353883469023 T T T					0.6892173402755759 0.4756053197803212 0.3198506704631683 T T T
0.7718798984562127 0.5966158485773079 0.3142376625482228 T T T					0.7593612186546039 0.5935425354000685 0.3240668111650820 T T T
					0.4052922533688488 0.3761273847407836 0.3315775996099291 T T T
Structures 3
Energy	-557.278	eV			4H2O_H2O2
Coordinates					Energy	-77.8118	eV
Ni O H					Coordinates
1					O H
11.4535999999999998 0.0000000000000000 0.0000000000000000					1
0.0000000000000000 11.4535999999999998 0.0000000000000000					15.0000000000000000 0.0000000000000000 0.0000000000000000
0.0000000000000000 0.0000000000000000 21.0742000000000012					0.0000000000000000 15.0000000000000000 0.0000000000000000
Ni O H					0.0000000000000000 0.0000000000000000 15.0000000000000000
48 52 7					O H
Selective dynamics					6 10
Direct					Selective dynamics
0.3110292801400547 0.1906605947445570 0.1016911285907867 T T T					Direct
0.0602903710613631 0.4403997725325652 0.1014883688499779 T T T					0.4909204806677983 0.5482005283067908 0.5580607984361191 T T T
0.4350000000000023 0.0649999999999977 0.0000000000000000 F F F					0.5090725084145541 0.4518565960793323 0.5580883696015987 T T T
0.4349450702537681 0.0651839284417832 0.2007551856786804 T T T					0.6893811763141365 0.4464482506637867 0.5156201229685374 T T T
0.1850000000000023 0.3149999999999977 0.0000000000000000 F F F					0.6211684503700335 0.5989832173119835 0.4496622118791016 T T T
0.1849117907931017 0.3145283281474462 0.2000436494669273 T T T					0.3788383708785985 0.4009989079143266 0.4496962383990071 T T T
0.1850000000000023 0.0649999999999977 0.0000000000000000 F F F					0.3106180835598550 0.5535486210972075 0.5155721759427110 T T T
0.1846579081259776 0.0646778478117014 0.2015274240630589 T T T					0.5362839963792631 0.5709983454279099 0.5127018301387759 T T T
0.4350000000000023 0.3149999999999977 0.0000000000000000 F F F					0.7067412075712357 0.3983576218186192 0.4755197070751329 T T T
0.4354790746547224 0.3155421764387256 0.2107650761338462 T T T					0.6263373607981112 0.4346711532031821 0.5318613755871506 T T T
0.0595598973068903 0.1898382147089634 0.1012889451735717 T T T					0.6069674066578393 0.5963367835207245 0.3862662150784830 T T T
0.3104807187826140 0.4396649450510210 0.1019995164942529 T T T					0.6575337236119387 0.5446367382893832 0.4627861769094823 T T T
0.8085126101305491 0.1913978400262408 0.1023280268384710 T T T					0.3424857071845813 0.4553547534258314 0.4627669062457969 T T T
0.5613863206597856 0.4386489493460957 0.1023800671253099 T T T					0.3930933761165756 0.4036122416524051 0.3863087872377725 T T T
0.9350000000000023 0.0649999999999977 0.0000000000000000 F F F					0.2931648347930259 0.6016100713932705 0.4754515750304152 T T T
0.9346060796464428 0.0649025242198462 0.2017546444114160 T T T					0.3736514565831179 0.5653710698537924 0.5317737707161807 T T T
0.6850000000000023 0.3149999999999977 0.0000000000000000 F F F					0.4637324440993379 0.4289526120414698 0.5127566400870709 T T T
0.6836281205278212 0.3158102389172939 0.2154121490425780 T T T
0.6850000000000023 0.0649999999999977 0.0000000000000000 F F F					4H2O
0.6848209248196682 0.0654664314943076 0.2010628430549062 T T T					Energy	-58.9793	eV
0.9350000000000023 0.3149999999999977 0.0000000000000000 F F F					Coordinates
0.9340006970834693 0.3146795198466350 0.2013122113467745 T T T					O H
0.5601032866212350 0.1922861080390206 0.1023930421892629 T T T					1
0.8076351855644859 0.4397582565310572 0.1026135461158191 T T T					15.0000000000000000 0.0000000000000000 0.0000000000000000
0.3096253949380454 0.6891466492928373 0.1016325619061007 T T T					0.0000000000000000 15.0000000000000000 0.0000000000000000
0.0596663610176407 0.9399058582031614 0.1014067538151977 T T T					0.0000000000000000 0.0000000000000000 15.0000000000000000
0.4350000000000023 0.5649999999999977 0.0000000000000000 F F F					O H
0.4361547881094623 0.5648140761304461 0.1995878336896482 T T T					4 8
0.1850000000000023 0.8149999999999977 0.0000000000000000 F F F					Selective dynamics
0.1849134193322044 0.8146818839848606 0.2007415067538574 T T T					Direct
0.1850000000000023 0.5649999999999977 0.0000000000000000 F F F					0.5223983950840703 0.6264662619984395 0.5183213821344765 T T T
0.1846617152825729 0.5640017323397899 0.2090567917002772 T T T					0.4859016938410335 0.3773060038843455 0.5124052204540264 T T T
0.4350000000000023 0.8149999999999977 0.0000000000000000 F F F					0.3787694602278204 0.5213512509470356 0.4905815501727707 T T T
0.4353751659796643 0.8152662988956507 0.2015935838337342 T T T					0.6271303849427884 0.4850442512765437 0.4783939439151325 T T T
0.0604481941009638 0.6890144945308307 0.1019692131546037 T T T					0.5318117364840469 0.6750509872081425 0.4762441916379846 T T T
0.3102134075281455 0.9398675202482352 0.1013263136520237 T T T					0.5680447813237322 0.5799203124065462 0.5034480531148021 T T T
0.8092455949042261 0.6888417906428188 0.1018665251506548 T T T					0.4409638084714605 0.4264634631068309 0.5058923598439639 T T T
0.5599970258311942 0.9399719479921558 0.1013116220675556 T T T					0.4827301198059324 0.3589420081824064 0.5746725996980132 T T T
0.9350000000000023 0.5649999999999977 0.0000000000000000 F F F					0.3600305380814903 0.5247696638374579 0.4284473490868191 T T T
0.9349458982011640 0.5644592488570339 0.2006811556374828 T T T					0.4278032395374817 0.5664473514708523 0.4970757886880652 T T T
0.6850000000000023 0.8149999999999977 0.0000000000000000 F F F					0.6765583861972498 0.4738247237069861 0.5190485683054843 T T T
0.6850040780708824 0.8143330238461530 0.2010463893076420 T T T					0.5804204960029037 0.4396085819744060 0.4934376382818057 T T T
0.6850000000000023 0.5649999999999977 0.0000000000000000 F F F
0.6842189746468534 0.5645684979577794 0.2122382834336847 T T T
0.9350000000000023 0.8149999999999977 0.0000000000000000 F F F
0.9348342130487595 0.8148693392451136 0.2018249967276660 T T T
0.5609862222248410 0.6888036783155727 0.1017263093016965 T T T
0.8101168430077053 0.9399884763070148 0.1014149595930860 T T T
0.0600000000000023 0.1899999999999977 0.0000000000000000 F F F
0.0597590136712043 0.1895702989162942 0.2040806024822288 T T T
0.3100000000000023 0.4399999999999977 0.0000000000000000 F F F
0.3096340605437078 0.4397516106094770 0.2016685377127700 T T T
0.1849513891552874 0.0647181655732965 0.1011412706959689 T T T
0.4341316195111702 0.3148872080601492 0.0996118560028307 T T T
0.4348887383684286 0.0644173654771691 0.1008267931700502 T T T
0.1845459313554869 0.3142089854024590 0.1006578206273403 T T T
0.3100000000000023 0.1899999999999977 0.0000000000000000 F F F
0.3085387032361027 0.1885933627787466 0.2038421976665177 T T T
0.0600000000000023 0.4399999999999977 0.0000000000000000 F F F
0.0593293639372163 0.4385355164853308 0.2025184091183831 T T T
0.5600000000000023 0.1899999999999977 0.0000000000000000 F F F
0.5596824780842695 0.1877415972480705 0.2014468784615175 T T T
0.8100000000000023 0.4399999999999977 0.0000000000000000 F F F
0.8116985282333218 0.4398008837061269 0.2017038560384350 T T T
0.6850538583746868 0.0643656629897649 0.1009148511690086 T T T
0.9353806402693365 0.3146949202956080 0.1008467558406352 T T T
0.9346896257005284 0.0650252479729048 0.1013174638555796 T T T
0.6855444255543759 0.3142554018845232 0.0984554769088604 T T T
0.8100000000000023 0.1899999999999977 0.0000000000000000 F F F
0.8103743940669048 0.1890049498800224 0.2042844825888253 T T T
0.5600000000000023 0.4399999999999977 0.0000000000000000 F F F
0.5590368401601893 0.4412616241627134 0.1996557952244089 T T T
0.0600000000000023 0.6899999999999977 0.0000000000000000 F F F
0.0596592434752310 0.6905076938748635 0.2036973320767501 T T T
0.3100000000000023 0.9399999999999977 0.0000000000000000 F F F
0.3097795239125958 0.9398088181056181 0.2042535869536763 T T T
0.1850078794398939 0.5651391458575930 0.1007671234565919 T T T
0.4347506114366482 0.8148868797151891 0.1010048669245549 T T T
0.4345451321008440 0.5655690501179933 0.1003040160187965 T T T
0.1849985381803165 0.8151899549010579 0.1011054220565057 T T T
0.3100000000000023 0.6899999999999977 0.0000000000000000 F F F
0.3108889753089272 0.6910069117679001 0.2048764299692536 T T T
0.0600000000000023 0.9399999999999977 0.0000000000000000 F F F
0.0599090099564066 0.9398077094551311 0.2040452885800548 T T T
0.5600000000000023 0.6899999999999977 0.0000000000000000 F F F
0.5591090139602741 0.6915951305435968 0.2019625968357772 T T T
0.8100000000000023 0.9399999999999977 0.0000000000000000 F F F
0.8097633935932151 0.9398579563823901 0.2042145618521616 T T T
0.6851124049057518 0.5656610721226940 0.0993439676665631 T T T
0.9351125385858552 0.8147903312938212 0.1011945915541119 T T T
0.9350330920724659 0.5649898203672947 0.1007877583189014 T T T
0.6852812624686990 0.8155765876725951 0.1009732673437256 T T T
0.8100000000000023 0.6899999999999977 0.0000000000000000 F F F
0.8110452943737059 0.6908646566890724 0.2037946019288484 T T T
0.5600000000000023 0.9399999999999977 0.0000000000000000 F F F
0.5601524260667645 0.9398931394870260 0.2039776958368975 T T T
0.6603963344058457 0.3339875632882752 0.3107844186462287 T T T
0.4402807103391098 0.3232237183903379 0.3097977038255024 T T T
0.2166719746492873 0.5486938467495790 0.3108324334185184 T T T
0.6801086598255424 0.5548062815714943 0.3105297929368902 T T T
0.5318298311857106 0.3226518207183844 0.3164687592502702 T T T
0.7080528241363382 0.2829118732187226 0.3368520875688006 T T T
0.4108464517572656 0.2493991368033690 0.3260634103540028 T T T
0.2752403927475129 0.4862310893414588 0.3066953593127337 T T T
0.2627305307230614 0.6193824773020751 0.3175492127180632 T T T
0.6785679911309899 0.4645075925976272 0.3171591052995382 T T T
0.7536299498190147 0.5831810789491314 0.3276359531979907 T T T

## Sheet: Fig. 2G
Structures 1					Structures 4							Structures 7
Energy	-278.967	eV			Energy	-292.931	eV					Energy	-296.549	eV
Coordinates					Coordinates							Coordinates
Mo S					Mo S O H							Mo S H O
1					1							1
12.6829000000000001 0.0000000000000000 0.0000000000000000					12.6829000000000001 0.0000000000000000 0.0000000000000000							12.6829000000000001 0.0000000000000000 0.0000000000000000
-6.3414097399999996 10.9837368400000006 0.0000000000000000					-6.3414097399999996 10.9837368400000006 0.0000000000000000							-6.3414097399999996 10.9837368400000006 0.0000000000000000
0.0000000000000000 0.0000000000000000 18.1528999999999989					0.0000000000000000 0.0000000000000000 18.1528999999999989							0.0000000000000000 0.0000000000000000 18.1528999999999989
Mo S					Mo S O H							Mo S H O
16 31					16 31 2 1							16 31 2 2
Selective dynamics					Selective dynamics							Selective dynamics
Direct					Direct							Direct
0.1678695593480839 0.0857422216383767 0.0859987520563195 T T T					0.1679672069348563 0.0841848931827620 0.0861657609413742 T T T							0.1755010550204485 0.0906543846948064 0.0899561042570087 T T T
0.4167580670867324 0.0843598445971239 0.0879547347224801 T T T					0.4167783343573028 0.0832332311908421 0.0872327781109729 T T T							0.4249274535390054 0.0903317547433351 0.0914246272820163 T T T
0.6666653849892512 0.0833339929785453 0.0886034127144839 T T T					0.6672935302038896 0.0829116690425511 0.0879112992162299 T T T							0.6744319074121059 0.0892998402565862 0.0911869969195408 T T T
0.9175989171919383 0.0843592216195432 0.0879531903649706 T T T					0.9185669600478878 0.0842266351613308 0.0878470727535362 T T T							0.9249473876357054 0.0893657292022369 0.0898190783783928 T T T
0.1725045044951443 0.3362560893049462 0.0836543902129421 T T T					0.1738124633776097 0.3361644124006727 0.0844371679468002 T T T							0.1738642711285375 0.3388671876547614 0.0838935551228264 T T T
0.4137531747697594 0.3362587960222001 0.0836567058099575 T T T					0.4135563071218615 0.3306839217078190 0.0819655631652414 T T T							0.4231244031955349 0.3433949058099575 0.0892549122376016 T T T
0.6656400044216113 0.3332430349764195 0.0879551553820193 T T T					0.6668704904169864 0.3326576863441775 0.0869898610187030 T T T							0.6738117586906309 0.3391818007367287 0.0911907107895161 T T T
0.9176010771393237 0.3332430967483404 0.0879546494064485 T T T					0.9186301586711573 0.3328699480506967 0.0878985632027240 T T T							0.9249371074421311 0.3398652276649928 0.0897669145948631 T T T
0.1678735394973785 0.5821315771998243 0.0860039165238220 T T T					0.1678869939439194 0.5823319027642948 0.0861359119472596 T T T							0.1756236361227547 0.5891232506988389 0.0895513622708779 T T T
0.4137508698400083 0.5774959409723976 0.0836572790452266 T T T					0.4135994794518429 0.5814217338778003 0.0819325606578472 T T T							0.4237546461407405 0.5852239179626508 0.0880118840733385 T T T
0.6642549736714187 0.5821294122737299 0.0859962372672243 T T T					0.6667886771193107 0.5827163870958921 0.0859862056568859 T T T							0.6727477365789369 0.5887285581496960 0.0896347407081461 T T T
0.9164504383556675 0.5829038072627242 0.0874132510601484 T T T					0.9171501873745364 0.5826926481091979 0.0873286802565015 T T T							0.9240756461416793 0.5890975144400449 0.0904948869113610 T T T
0.1670950177499577 0.8335480938447191 0.0874140137302675 T T T					0.1673593521040926 0.8329598735286032 0.0871567503464445 T T T							0.1746686703826740 0.8394359167276284 0.0909274744322050 T T T
0.4167571270779291 0.8323942335912093 0.0879575415217673 T T T					0.4167988863219864 0.8320678980206925 0.0871802577439242 T T T							0.4247425670256822 0.8385057246710858 0.0911104109515652 T T T
0.6656383159923180 0.8323980788523357 0.0879557108598945 T T T					0.6667803768353985 0.8325721963584559 0.0871049178464014 T T T							0.6739018573930049 0.8387032883610939 0.0906526353275940 T T T
0.9164506886318406 0.8335485563533638 0.0874126960694781 T T T					0.9171996234620663 0.8330463100477098 0.0873048837750434 T T T							0.9242382839574432 0.8393754071104963 0.0904786282499873 T T T
0.0830746332962278 0.1682415419150090 0.9989127369479931 T T T					0.0841913453219280 0.1678872096770210 0.9994488008580502 T T T							0.0891973635104285 0.1691194421898852 0.0003844828110720 T T T
0.0906175499335475 0.1735973081140543 0.1729328424167491 T T T					0.0899597577909994 0.1715337875166967 0.1729406371646169 T T T							0.0954181023105834 0.1780469750673312 0.1755704942769604 T T T
0.3351663349771457 0.1682447079612217 0.9989139591632110 T T T					0.3336109700919561 0.1638268088526222 0.9976164249083886 T T T							0.3428313972524337 0.1745414139198805 0.0035928508509941 T T T
0.3329764571483835 0.1735984222911782 0.1729325413827709 T T T					0.3334902496796805 0.1701220979725901 0.1732727545151653 T T T							0.3409654043530577 0.1770853916307697 0.1766996697988056 T T T
0.5834051846556392 0.1665941269129192 0.0014537314316740 T T T					0.5840681742372008 0.1659027529189086 0.0006557999516559 T T T							0.5910013595839960 0.1726742849222720 0.0044020839065418 T T T
0.5828315243725655 0.1671677254750819 0.1754280887797535 T T T					0.5833464713483818 0.1666724332276441 0.1744447731595797 T T T							0.5913214579570437 0.1729283237848141 0.1785455645487436 T T T
0.8331854594778889 0.1665939506183136 0.0014535257448998 T T T					0.8343168289985921 0.1664250690092273 0.0011432405808705 T T T							0.8404122879611917 0.1723933860042287 0.0036211007735035 T T T
0.8343332785779580 0.1671670635004645 0.1754277422917667 T T T					0.8345195721970657 0.1664846263678188 0.1750110397880848 T T T							0.8426952065597277 0.1735142053102519 0.1772465058049284 T T T
0.0830753618847595 0.4148380483885532 0.9989141022084453 T T T					0.0841649551954673 0.4148727366841898 -0.0005663679439995 T T T							0.0892057783905792 0.4241172040357493 0.0002172746117899 T T T
0.0906177907224475 0.4170232905125317 0.1729373292623748 T T T					0.0900866933804200 0.4170916307581132 0.1729829790308579 T T T							0.0955816177580210 0.4216667024171646 0.1752312745585574 T T T
0.3333351511905391 0.4166679297151461 0.9956729397635513 T T T					0.3349436651510950 0.4167078989362230 0.9937173280209948 T T T							0.3410129341905567 0.4225126213557831 0.9990922362989485 T T T
0.5817579293104700 0.4148339754228374 0.9989131125827200 T T T					0.5857751368628915 0.4167385619992788 0.9982405370480022 T T T							0.5890104775524450 0.4208328863743100 0.0030580782257413 T T T
0.5764073446676505 0.4170284920135359 0.1729360814227050 T T T					0.5779077584938713 0.4148940382807861 0.1715419445010434 T T T							0.5880289464034696 0.4234083404169185 0.1768720332472473 T T T
0.8328394283019307 0.4156813579264096 0.0009957968895904 T T T					0.8344240173343698 0.4155751814467180 0.0007539918880710 T T T							0.8398423625424456 0.4224888385025044 0.0036043427283231 T T T
0.8335067320073222 0.4170156765560478 0.1749101506702075 T T T					0.8337744899847077 0.4161099075940806 0.1744040707723685 T T T							0.8418855343384974 0.4227853063033648 0.1776392476619591 T T T
0.0833366683834811 0.6666634875917197 0.0002837182579469 T T T					0.0833249616483910 0.6662415280880655 0.0001680386227174 T T T							0.0912169551819399 0.6733116902141552 0.0036451218604158 T T T
0.0842742040736937 0.6657254485226503 0.1736960456754204 T T T					0.0844110327478907 0.6656093864208676 0.1737020094519999 T T T							0.0915427185254221 0.6717634827537741 0.1771670938366648 T T T
0.3351670403985025 0.6669231485030735 0.9989144483323145 T T T					0.3336599729631850 0.6683315557881442 0.9975465713585182 T T T							0.3423963819716428 0.6729761236380389 0.0027138423202391 T T T
0.3329792745263376 0.6593766582288438 0.1729369040002666 T T T					0.3333508561142112 0.6618699484286238 0.1731112528481170 T T T							0.3410616593244931 0.6673908441661435 0.1762304779746111 T T T
0.5817552822572836 0.6669268701990205 0.9989117328497841 T T T					0.5857393044752270 0.6675931572019177 0.9982830603261946 T T T							0.5899699101986497 0.6728531976999953 0.0021489449781586 T T T
0.5764036104459080 0.6593796505200373 0.1729358019728409 T T T					0.5774625564806939 0.6611498359002168 0.1719308404975594 T T T							0.5872212092884399 0.6689428300186239 0.1762360999336020 T T T
0.8333273742661191 0.6666652030374678 0.0002810279614280 T T T					0.8346499738838581 0.6666137041578587 0.0000754997458335 T T T							0.8410303096922669 0.6726715027550454 0.0033930841721801 T T T
0.8314476575467395 0.6657258172605793 0.1736947068757360 T T T					0.8324919502205496 0.6655206175863507 0.1738783639182322 T T T							0.8398153022422356 0.6722271596164144 0.1770912999419747 T T T
0.0833344241067522 0.9166705886574178 0.0002814432644271 T T T					0.0834404170067444 0.9157920696353824 0.0001832647167119 T T T							0.0914930991420130 0.9225114864048439 0.0037331170574105 T T T
0.0842728238075026 0.9185495457549848 0.1736956033480510 T T T					0.0844794560769759 0.9174203780451257 0.1736993452283714 T T T							0.0914301602481504 0.9237221091405475 0.1773069755509939 T T T
0.3343187788148541 0.9171581775293447 0.0009969258425784 T T T					0.3340674805808052 0.9163096127394126 0.0004344296375394 T T T							0.3418996506702373 0.9232229806160960 0.0044311491358086 T T T
0.3329840232427301 0.9164918116164813 0.1749100816092906 T T T					0.3338768901060552 0.9161276229721628 0.1742134081563277 T T T							0.3410768241559675 0.9223150282621124 0.1781206114333599 T T T
0.5834043859285813 0.9168129221611281 0.0014544169419111 T T T					0.5842208455233878 0.9166968671032319 0.0006815411271972 T T T							0.5910419294356805 0.9228494867659974 0.0041326974288590 T T T
0.5828327947577208 0.9156668749817314 0.1754285568279883 T T T					0.5833346568498090 0.9152316123622545 0.1744239283269310 T T T							0.5912393944350873 0.9221299115303223 0.1781751147318388 T T T
0.8328374228489466 0.9171589347192324 0.0009955099308598 T T T					0.8343303413677372 0.9173359284965437 0.0007337980456116 T T T							0.8404013676139123 0.9219336434135648 0.0033927185561943 T T T
0.8335057391474479 0.9164925691913197 0.1749097586749002 T T T					0.8337905747996792 0.9161180357178649 0.1743552723129994 T T T							0.8415138679082079 0.9231504890204488 0.1774817431287248 T T T
					0.4493073665869146 0.3643512967481078 0.3463199891058921 T T T							0.3635575217366299 0.4378628678544687 0.1501541112249052 T T T
Structures 2					0.5604834850666628 0.4274970431731593 0.3543532431459723 T T T							0.4667328137260345 0.4251812767704669 0.2959275246274184 T T T
Energy	-292.711	eV			0.3377158859704105 0.4180041145257914 0.1362181455202716 T T T							0.3399494738843263 0.4159970787736110 0.2371888524168975 T T T
Coordinates												0.4263309743559655 0.4744553041791937 0.2920499092989738 T T T
Mo S O H					Structures 5
1					Energy	-282.962	eV					Structures 8
12.6829000000000001 0.0000000000000000 0.0000000000000000					Coordinates							Energy	-297.662	eV
-6.3414097399999996 10.9837368400000006 0.0000000000000000					Mo S H							Coordinates
0.0000000000000000 0.0000000000000000 18.1528999999999989					1							Mo S H O
Mo S O H					12.6829000000000001 0.0000000000000000 0.0000000000000000							1
16 31 2 1					-6.3414097399999996 10.9837368400000006 0.0000000000000000							12.6829000000000001 0.0000000000000000 0.0000000000000000
Selective dynamics					0.0000000000000000 0.0000000000000000 18.1528999999999989							-6.3414097399999996 10.9837368400000006 0.0000000000000000
Direct					Mo S H							0.0000000000000000 0.0000000000000000 18.1528999999999989
0.1681340363053876 0.0856921535344303 0.0849073309742105 T T T					16 31 1							Mo S H O
0.4171216243123733 0.0843328067079719 0.0867889304333318 T T T					Selective dynamics							16 31 2 2
0.6669029779567121 0.0831881112054727 0.0875393127981779 T T T					Direct							Selective dynamics
0.9177502950774394 0.0842329961597360 0.0867831058360598 T T T					0.1672791826350748 0.0844561974157185 0.0876213687630421 T T T							Direct
0.1726131994922974 0.3361043648133553 0.0822606385608475 T T T					0.4168200562411220 0.0845750410304079 0.0897933770436356 T T T							0.1696133591870836 0.0880330303425569 0.0850681024222092 T T T
0.4143146952161245 0.3360618124436748 0.0821156141823759 T T T					0.6666748089517632 0.0833051758850585 0.0901773416823169 T T T							0.4185576444642118 0.0867552723208128 0.0871803407506273 T T T
0.6660661574138177 0.3330020871808963 0.0864733302911543 T T T					0.9174041479440699 0.0835232847411616 0.0891528693794369 T T T							0.6684297133031595 0.0856112612263580 0.0880532335567377 T T T
0.9178912711132320 0.3330629714876380 0.0867107479840927 T T T					0.1681694060143377 0.3309499838098029 0.0839162571784995 T T T							0.9193015361263024 0.0865551350172973 0.0871122377540734 T T T
0.1682162498762556 0.5819665302693340 0.0848391769560982 T T T					0.4133167832557438 0.3363340239709801 0.0862109697835599 T T T							0.1742098228710766 0.3385750281987808 0.0826795773473316 T T T
0.4140882953594708 0.5774326630124906 0.0822836815170177 T T T					0.6653600082467785 0.3332444033623734 0.0902224855169145 T T T							0.4156205872151654 0.3386105492749436 0.0825716106404153 T T T
0.6645114772053560 0.5819414071030867 0.0845231768516755 T T T					0.9169347451681862 0.3330560692975261 0.0894847194935436 T T T							0.6675385057146249 0.3354078761296931 0.0870330735003037 T T T
0.9167836597058389 0.5827727244787935 0.0862210018192210 T T T					0.1669933177349353 0.5830098933716467 0.0878221579201368 T T T							0.9194038863124314 0.3355105887035814 0.0871889576946643 T T T
0.1674010849811718 0.8334436422666071 0.0863292235703254 T T T					0.4187622109707192 0.5816663884864256 0.0835728398569844 T T T							0.1696751839662889 0.5843810725317268 0.0852281486518276 T T T
0.4171279285269415 0.8323320773917040 0.0868110484140253 T T T					0.6653445444839502 0.5825121014259951 0.0878144793957345 T T T							0.4156415673352640 0.5799902061877427 0.0824579021480664 T T T
0.6657741549701441 0.8321979014056594 0.0868000355300360 T T T					0.9166029372581640 0.5830795027716206 0.0892632380303476 T T T							0.6661668206625040 0.5842603023131391 0.0848793804878823 T T T
0.9166805513513285 0.8333620655488482 0.0862998494984152 T T T					0.1669526662044084 0.8334450808836622 0.0888180008025061 T T T							0.9183389332195572 0.5852567923650894 0.0865662933777891 T T T
0.0830381034425448 0.1677915146646323 0.9977658282701684 T T T					0.4169581054457173 0.8329481900885207 0.0888401252516025 T T T							0.1689194735225593 0.8358799484843918 0.0865979710197199 T T T
0.0908661346913936 0.1736233866292304 0.1715739048631381 T T T					0.6663658715271261 0.8323844979393167 0.0888374157010599 T T T							0.4186102627296442 0.8347435271934864 0.0871923480484115 T T T
0.3352438759014394 0.1677175587703583 0.9977015369892407 T T T					0.9166704992947773 0.8332705174253132 0.0886179230829671 T T T							0.6674484958822349 0.8348407214951855 0.0869717487676676 T T T
0.3334228882788085 0.1737318597452439 0.1716093020746766 T T T					0.0810086909213138 0.1642523862493559 -0.0006130357860897 T T T							0.9181755890376709 0.8357570068454970 0.0864583077029750 T T T
0.5836637425088401 0.1661449165225709 0.0002983331550059 T T T					0.0876526119815748 0.1700164083750604 0.1748982410464903 T T T							0.0846079191715591 0.1703540961193696 0.9981137928799176 T T T
0.5832378425364146 0.1672820340420344 0.1742005701220467 T T T					0.3350181941217095 0.1681754604216692 0.0011342634666589 T T T							0.0923123553129517 0.1758184902474320 0.1718263132578709 T T T
0.8332252840004388 0.1663342898798053 0.0003814670992739 T T T					0.3323482464761642 0.1716455304329346 0.1746094268573934 T T T							0.3369050066633101 0.1703462075415934 0.9980485787651757 T T T
0.8345631525563464 0.1670860478889566 0.1742098214815334 T T T					0.5835976715690380 0.1670159674817916 0.0033714188968798 T T T							0.3347539446549953 0.1761848158175149 0.1718382806472481 T T T
0.0832262808381271 0.4147844167088242 0.9976729052445972 T T T					0.5828084094758647 0.1667121663989219 0.1772686227258334 T T T							0.5852984720393154 0.1686153723731505 0.0008386652334418 T T T
0.0908645947935923 0.4168100569336164 0.1715824343228250 T T T					0.8327112369307862 0.1665489741719132 0.0029895947626844 T T T							0.5845497271358988 0.1695520145851860 0.1746436257399872 T T T
0.3336236031356999 0.4165350503745337 0.9943552146093235 T T T					0.8343331889360877 0.1667470584945233 0.1766806236123895 T T T							0.8347277582858726 0.1687816853110010 0.0008836682205711 T T T
0.5823108841841262 0.4146188896341137 0.9973346574285702 T T T					0.0816253705958753 0.4168284235360880 0.0004754584510510 T T T							0.8362190535157705 0.1694296308008031 0.1746084121640851 T T T
0.5770755363303032 0.4167787545521084 0.1708106622130256 T T T					0.0886376517909163 0.4153146413686160 0.1739094466338726 T T T							0.0846880752410766 0.4171708101530837 0.9981644607993759 T T T
0.8334238267673727 0.4157177870260299 0.9997962319342054 T T T					0.3326452375827810 0.4168131828949259 0.9955738176897699 T T T							0.0923315494709073 0.4191622391907436 0.1719822066422587 T T T
0.8337203150384342 0.4167421626108037 0.1734967946887878 T T T					0.5818360052586767 0.4148073191374637 0.0013862415858906 T T T							0.3350958080651292 0.4190933233663494 0.9946786112512623 T T T
0.0837928910790702 0.6666179990451873 0.9992809075855449 T T T					0.5776134588282632 0.4173392806342559 0.1748703281655602 T T T							0.5836380307136388 0.4168657764856701 0.9979241770505740 T T T
0.0846270087148648 0.6654624257227372 0.1723842458009746 T T T					0.8321783679631176 0.4156394482938108 0.0031104684489414 T T T							0.5784781336648911 0.4190718126408835 0.1715855573569004 T T T
0.3355005914901875 0.6670059123960697 0.9977192476511391 T T T					0.8336130676660125 0.4169307642252914 0.1766214560265473 T T T							0.8348015773812324 0.4180293449233020 0.0002798235515762 T T T
0.3333587403867524 0.6592120009315350 0.1715312904945438 T T T					0.0828687890920838 0.6666849011373505 0.0018764817554932 T T T							0.8353114014665526 0.4193518094421423 0.1739373570142144 T T T
0.5820522439282123 0.6670043448763661 0.9976304625268794 T T T					0.0842754196037095 0.6663041736994860 0.1754819511805426 T T T							0.0852593787557643 0.6689832238004945 0.9995923973866643 T T T
0.5765653212816338 0.6589017167941271 0.1715277672469370 T T T					0.3327231898425688 0.6679794924701594 0.0000072675060603 T T T							0.0861712649821352 0.6681324141620940 0.1727357151647431 T T T
0.8338083895191974 0.6666330676783948 0.9991632350069121 T T T					0.3348729448018842 0.6617118594112797 0.1735683249599654 T T T							0.3368289926136493 0.6694406651952753 0.9980797585906785 T T T
0.8313555748985714 0.6652474820867578 0.1723020276365954 T T T					0.5857561975171248 0.6685897492653373 0.9992211315832873 T T T							0.3348641034213409 0.6617478607044609 0.1719680122721540 T T T
0.0836125137502226 0.9165555480278712 0.9993392509675586 T T T					0.5794205596497460 0.6622220411557777 0.1746528465079284 T T T							0.5837754012048402 0.6693737489831540 0.9978787373383980 T T T
0.0846270745050428 0.9185837151539498 0.1724135557675238 T T T					0.8338015126114883 0.6661962434756126 0.0018961579670775 T T T							0.5787395071443836 0.6620081210112734 0.1714919561325848 T T T
0.3345047570515097 0.9170055149067557 -0.0000077293174077 T T T					0.8321738392446223 0.6661352951616146 0.1752934086785214 T T T							0.8353593449051760 0.6689090440700914 0.9993991209307843 T T T
0.3334774430344351 0.9165234438559958 0.1736210857805855 T T T					0.0834404361677267 0.9160919758663453 0.0015922964484633 T T T							0.8331195881123271 0.6679760730280546 0.1726318559645351 T T T
0.5837506661020438 0.9168345697447408 0.0004356121770473 T T T					0.0839938659282776 0.9177696941422702 0.1750810167515945 T T T							0.0851667964941992 0.9188550711112291 0.9994811606010894 T T T
0.5831233175008963 0.9155481439017400 0.1743050198847344 T T T					0.3343702633450214 0.9178216964729780 0.0025152104851478 T T T							0.0859424365010664 0.9208719342762228 0.1726144641090358 T T T
0.8330359942316671 0.9169581874724865 0.0000058398583559 T T T					0.3332288371129845 0.9162743362099057 0.1759952249949076 T T T							0.3361341029893721 0.9194498286209709 0.0003910598594689 T T T
0.8336347219958283 0.9163306991220603 0.1735877414334968 T T T					0.5838129293158476 0.9175237590608805 0.0026205670084598 T T T							0.3348520528093235 0.9189440217768975 0.1740077758856595 T T T
0.4537293154748985 0.3658275865252495 0.3452202678428886 T T T					0.5828911734985458 0.9152349055899743 0.1762505016582335 T T T							0.5852626658315093 0.9193753247180494 0.0008305797195744 T T T
0.5753838135241782 0.4309041123384241 0.3355336955824460 T T T					0.8332834840878925 0.9168404897092071 0.0021039965142777 T T T							0.5846350878706568 0.9178817702291728 0.1746278301343667 T T T
0.4241481412551742 0.4236525506939246 0.3360474885107989 T T T					0.8333641721110318 0.9161349773002926 0.1757844426590398 T T T							0.8346019101713790 0.9194160323678583 0.0001863107995893 T T T
					0.3316174180634845 0.4188066750456393 0.1379753460604443 T T T							0.8352181291854893 0.9187119540344729 0.1738793447913778 T T T
Structures 3												0.4208121033411542 0.5002774969704785 0.2570811834188467 T T T
Energy	-292.211	eV			Structures 6							0.5672699845665695 0.4827703783347145 0.3310768364668711 T T T
Coordinates					Energy	-296.777	eV					0.4109649865616828 0.4609140301515690 0.3053631951833476 T T T
Mo S O H					Coordinates							0.5324117225766071 0.5361245477905926 0.3370239827488007 T T T
1					Mo S H O
12.6829000000000001 0.0000000000000000 0.0000000000000000					1
-6.3414097399999996 10.9837368400000006 0.0000000000000000					12.6829000000000001 0.0000000000000000 0.0000000000000000
0.0000000000000000 0.0000000000000000 18.1528999999999989					-6.3414097399999996 10.9837368400000006 0.0000000000000000
Mo S O H					0.0000000000000000 0.0000000000000000 18.1528999999999989
16 31 2 1					Mo S H O
Selective dynamics					16 31 2 2
Direct					Selective dynamics
0.1752812048184296 0.0831221562647550 0.0919307548320174 T T T					Direct
0.4246054328449856 0.0827578390474227 0.0936863913893130 T T T					0.1754753313985799 0.0894249864634660 0.0872616785282780 T T T
0.6740741665371083 0.0814020644077631 0.0935886403734849 T T T					0.4247280075408011 0.0893631843468948 0.0892374876840148 T T T
0.9246234090965105 0.0815845904868078 0.0922017047241103 T T T					0.6746835850274795 0.0880781388776263 0.0893022654503071 T T T
0.1740584135698957 0.3312612427732771 0.0864981261352781 T T T					0.9257253359051355 0.0885456952043811 0.0882770310323800 T T T
0.4232824383059030 0.3357224630266429 0.0907597831257301 T T T					0.1762677619902207 0.3360441720799505 0.0829774226108205 T T T
0.6735507935833300 0.3315208791871377 0.0930504815358150 T T T					0.4215630505458476 0.3414330125338611 0.0859685615386576 T T T
0.9246665097158568 0.3317647682153633 0.0921794289388158 T T T					0.6733391862776246 0.3380284957593825 0.0892382278966430 T T T
0.1752363291350839 0.5806785880784315 0.0919604281840198 T T T					0.9250175328916741 0.3379793460737504 0.0883256716885048 T T T
0.4231897799626705 0.5761348119063504 0.0908704275951464 T T T					0.1750830447969780 0.5878065734812008 0.0873135012454074 T T T
0.6725333930250268 0.5806448127101476 0.0919129615282681 T T T					0.4270185173539048 0.5864926354492231 0.0831858169799688 T T T
0.9240574893276836 0.5812331534968780 0.0927174744594815 T T T					0.6734896383489080 0.5875246018574966 0.0871604968640426 T T T
0.1745990881982372 0.8315991043529852 0.0932929205973499 T T T					0.9245225700380162 0.5879134909741954 0.0884402361268630 T T T
0.4246013980021224 0.8304948983581526 0.0937686663344719 T T T					0.1748437310048410 0.8381985140154117 0.0884966594723017 T T T
0.6735046728333722 0.8307055757597444 0.0931923989293972 T T T					0.4248459050981944 0.8376409566762737 0.0883754917582426 T T T
0.9240820237136060 0.8316077353052463 0.0927561056358038 T T T					0.6744712399360744 0.8373701595997217 0.0882319088740271 T T T
0.0890406811676983 0.1618757983368284 0.0026450359031340 T T T					0.9246356873133855 0.8381526083881681 0.0881488725660632 T T T
0.0954622811908397 0.1702048686825284 0.1778382746038802 T T T					0.0893667267988840 0.1690674485257214 0.9985835313309858 T T T
0.3426567083857396 0.1666888411743730 0.0053241541526610 T T T					0.0959929588596190 0.1755515164546751 0.1741087335266487 T T T
0.3404814060095854 0.1701952023868828 0.1787981792000539 T T T					0.3430386367414940 0.1732521982215603 0.0008075797214423 T T T
0.5905681285885885 0.1645761099455750 0.0065817228422223 T T T					0.3407065784541068 0.1765752363479912 0.1742844764856664 T T T
0.5911068957092835 0.1655090379706259 0.1807067604129951 T T T					0.5911955235063280 0.1715215792199636 0.0025805027807157 T T T
0.8400150564684417 0.1644152212804223 0.0059602243168300 T T T					0.5909979883372170 0.1716735028317649 0.1763998837723611 T T T
0.8421937521900305 0.1654972222208376 0.1796839414770838 T T T					0.8407843823543187 0.1712533138543646 0.0019997292760769 T T T
0.0891037176694023 0.4156724540743373 0.0026460356065357 T T T					0.8425904445686158 0.1718149262778706 0.1755598558967678 T T T
0.0955015528777670 0.4136926472402455 0.1778687592718843 T T T					0.0899494853966210 0.4220341665440879 0.9994633410303533 T T T
0.3408761378904788 0.4147903950023232 0.0018523103258037 T T T					0.0963674902434564 0.4198747773835646 0.1730312477153355 T T T
0.5892923523519479 0.4133504985122591 0.0046889661662926 T T T					0.3411406048721841 0.4218174536192640 0.9949406875747151 T T T
0.5872840545321200 0.4154342950594392 0.1788369298183526 T T T					0.5895022938745726 0.4197094041695459 0.0007459657213083 T T T
0.8400363645621530 0.4146870089762056 0.0057098755473360 T T T					0.5863318247181778 0.4224382940567026 0.1742347662540377 T T T
0.8413060555078534 0.4148445742790596 0.1797681280940760 T T T					0.8401349706506481 0.4206728483331438 0.0020479487213586 T T T
0.0914002282253315 0.6654265756562742 0.0059775060409301 T T T					0.8415758097543444 0.4215510844905744 0.1755682839678374 T T T
0.0913426531189178 0.6637832441211824 0.1794522653626021 T T T					0.0910719530950103 0.6717588725751518 0.0013175123483012 T T T
0.3426201879192143 0.6646140183574711 0.0054230500478242 T T T					0.0919644530098538 0.6707420445557617 0.1749763836967152 T T T
0.3404150605725358 0.6589346931228668 0.1788813651252305 T T T					0.3409746168822849 0.6727007822794061 0.9995942172270617 T T T
0.5891359363085402 0.6647132037758450 0.0048311055281410 T T T					0.3429869170776506 0.6663059422424927 0.1731507605953186 T T T
0.5871839965928995 0.6603817723224457 0.1789705731643761 T T T					0.5937709681754643 0.6736160333215016 0.9985951547543997 T T T
0.8409542913963173 0.6649497795149975 0.0056797300437504 T T T					0.5879021752896607 0.6674049420962685 0.1740920979515634 T T T
0.8398475114788166 0.6643111525108570 0.1793320579488134 T T T					0.8418406374785081 0.6713916784849654 0.0011785287626473 T T T
0.0914076371302374 0.9146204863090563 0.0059783760731301 T T T					0.8401147708045563 0.6708313012805883 0.1746636013115675 T T T
0.0914062917141925 0.9161557157828878 0.1794943279683093 T T T					0.0914267669289423 0.9209773764732448 0.0012474478743846 T T T
0.3419301054378626 0.9152512318770027 0.0069332717745623 T T T					0.0919073669427932 0.9226041836634212 0.1747011466946239 T T T
0.3409560269601072 0.9148558377255281 0.1805335042900252 T T T					0.3420623616255187 0.9224945147914168 0.0020979144766815 T T T
0.5905702314155354 0.9146994053684343 0.0066818873486241 T T T					0.3412341489917138 0.9210850601945392 0.1755921879355992 T T T
0.5911415137702704 0.9143906302120280 0.1807974536094604 T T T					0.5915296372679854 0.9220170617984752 0.0019850735277136 T T T
0.8399025882569959 0.9141479851873722 0.0058108830210192 T T T					0.5909978357848188 0.9202375621558625 0.1756087615337346 T T T
0.8413572102314018 0.9152561649584854 0.1798608021107128 T T T					0.8413218345471850 0.9216735326365476 0.0014965959489688 T T T
0.3457870599521184 0.4169109027037257 0.2488720857781449 T T T					0.8415940346575235 0.9214312441586622 0.1751448588128796 T T T
0.4380319526312448 0.4626411875277068 0.2917409187375564 T T T					0.3404427217510265 0.4245626054530622 0.1370639872689753 T T T
0.3705191263362890 0.4294412009313545 0.1722294808239706 T T T					0.4704884194159870 0.4649510994647074 0.3336986650459259 T T T
					0.3332422337965745 0.4056861177079203 0.2725070873807127 T T T
					0.4156875848400375 0.4944544171727091 0.3162632386032035 T T T

## Sheet: Fig. 3C
Substances	Eads,HO	Eads,O	Eads,H	Eads,H2O
Cr	-6.15001	-8.90091	-3.09812	-1.02688
Y	-5.70459	-9.13681	-3.01161	-0.80075
Ti	-5.63246	-8.90091	-3.09812	-0.88088
Hf	-5.62267	-9.10231	-3.17835	-0.91927
Zr	-5.39852	-8.73237	-3.05105	-0.84086
V	-5.33922	-8.33316	-3.25652	-0.5107
Ta	-5.13901	-8.2535	-3.23786	-0.54339
Nb	-4.96994	-7.86902	-3.13648	-0.5066
Mo	-4.4611	-7.37125	-3.01787	-0.55051
W	-4.36789	-7.42063	-3.04222	-0.04497
Re	-4.24735	-6.92804	-3.02183	-0.63123
Tc	-4.23557	-6.84638	-2.91591	-0.58946
Fe	-4.11247	-6.63516	-2.96613	-0.34374
Co	-3.74892	-5.91889	-2.76917	-0.43469
Os	-3.72944	-5.96136	-2.72806	-0.61409
Ru	-3.70035	-5.96324	-2.8287	-0.52497
Ni	-3.41259	-5.6276	-2.82413	-0.28754
Rh	-3.04125	-5.28888	-2.78817	-0.34757
Cu	-3.02801	-4.77677	-2.46204	-0.17477
Ir	-2.66681	-4.97178	-2.65835	-0.32185
Ag	-2.65612	-3.65115	-2.02505	-0.13386
Pd	-2.61976	-4.71134	-2.89917	-0.26059
Pt	-2.3038	-4.41541	-2.75964	-0.22284
Au	-2.23926	-3.47907	-2.04647	-0.11397
NbO2	-4.90321	-7.35261	-2.95224	-1.2784
MoO2	-4.30687	-6.32068	-3.16333
OsO2	-4.16491	-5.8248	-2.92109	-1.45975
IrO2	-4.03418	-4.9137	-4.08977	-1.99675
VO2	-3.46722	-4.63944	-3.0883	-1.18445
RuO2	-3.25758	-4.46515	-3.40596	-1.21006
RhO2	-3.02415	-3.5981	-4.10261	-1.76329
CrO2	-2.77551	-4.08691	-3.69379	-1.4182
SiO2	-2.66956	-2.15938	-1.62828	-1.88466
MnF2	-2.508	-2.7104	-0.27839
TiO2	-2.49931	-1.97927	-3.47502	-1.3541
GeO2	-2.25187	-1.71737	-3.26629	-1.24539
NiF2	-2.2307	-2.20691	-2.35599	-1.44153
SnO2	-2.21657	-1.78664	-3.9373	-1.27607
CoF2	-2.02981	-1.58055		-1.49606
PrO2	-1.88449	-2.33953	-5.54122
ZrO2	-1.77385	-1.7465	-1.58662
PbO2	-1.67843	-1.12914	-4.8966
MnO2	-1.6347	-1.57881	-4.54343	-0.94771
ThO2	-1.52492	-1.36738	-0.5015
CeO2	-1.44598	-1.32137	-3.67644	-0.54486
FeF2	-1.34294	-2.20404	-0.68593	-1.32006
ZnF2	-1.34057	-0.8968	-1.04235	-1.28769
MgF2	-1.18994	-0.8444	-0.02205	-1.25449

## Sheet: Fig. 3D
Substances	Eads,HO	Eads,O	Eads,H	Eads,H2O
Cr	-6.15001	-8.90091	-3.09812	-1.02688
Y	-5.69876	-9.13681	-3.01161	-0.80075
Ti	-5.63246	-8.90091	-3.09812	-0.88088
Hf	-5.62267	-9.10231	-3.17835	-0.91927
Zr	-5.39852	-8.73237	-3.05105	-0.84086
V	-5.33922	-8.33316	-3.25652	-0.5107
Ta	-5.13901	-8.2535	-3.23786	-0.54339
Nb	-4.96994	-7.86902	-3.13648	-0.5066
Mo	-4.4611	-7.37125	-3.01787	-0.55051
W	-4.36789	-7.42063	-3.04222	-0.04497
Re	-4.24735	-6.92804	-3.02183	-0.63123
Tc	-4.23557	-6.84638	-2.91591	-0.58946
Fe	-4.11247	-6.63516	-2.96613	-0.34374
Co	-3.74892	-5.91889	-2.76917	-0.43469
Os	-3.72944	-5.96136	-2.72806	-0.61409
Ru	-3.70035	-5.96324	-2.8287	-0.52497
Ni	-3.41259	-5.6276	-2.82413	-0.28754
Rh	-3.04125	-5.28888	-2.78817	-0.34757
Cu	-3.02801	-4.77677	-2.46204	-0.17477
Ir	-2.66681	-4.97178	-2.65835	-0.32185
Ag	-2.65612	-3.65115	-2.02505	-0.13386
Pd	-2.61976	-4.71134	-2.89917	-0.26059
Pt	-2.3038	-4.41541	-2.75964	-0.22284
Au	-2.23926	-3.47907	-2.04647	-0.11397
NbO2	-4.90321	-7.35261	-2.95224	-1.2784
MoO2	-4.30687	-6.32068	-3.16333
OsO2	-4.16491	-5.8248	-2.92109	-1.45975
IrO2	-4.03418	-4.9137	-4.08977	-1.99675
VO2	-3.46722	-4.63944	-3.0883	-1.18445
RuO2	-3.25758	-4.46515	-3.40596	-1.21006
Co3O4	-3.2		-3.96312
RhO2	-3.02415	-3.5981	-4.10261	-1.76329
CrO2	-2.77551	-4.08691	-3.69379	-1.4182
SiO2	-2.66956	-2.15938	-1.62828	-1.88466
MnF2	-2.508	-2.7104	-0.27839
TiO2	-2.49931	-1.97927	-3.47502	-1.3541
GeO2	-2.25187	-1.71737	-3.26629	-1.24539
NiF2	-2.2307	-2.20691	-2.35599	-1.44153
Mn3O4	-2.23015		-3.92465
SnO2	-2.21657	-1.78664	-3.9373	-1.27607
MnO	-3.62		-1.83
NiO	-2.14		-1.48
CoF2	-2.02981	-1.58055		-1.49606
PrO2	-1.88449	-2.33953	-5.54122
ZrO2	-1.77385	-1.7465	-1.58662
PbO2	-1.67843	-1.12914	-4.8966
MnO2	-1.6347	-1.57881	-4.54343	-0.94771
ThO2	-1.52492	-1.36738	-0.5015
CeO2	-1.29	-1.32137	-3.67644	-0.54486
FeF2	-1.34294	-2.20404	-0.68593	-1.32006
ZnF2	-1.34057	-0.8968	-1.04235	-1.28769
MgF2	-1.18994	-0.8444	-0.02205	-1.25449
MoS2	-1.1		-0.53

## Sheet: Fig. 4A
MIL-53(Fe)-H							MIL-53(Fe)-Br							MIL-53(Fe)-CH3								MIL-53(Fe)-Cl
C H O Fe							C H O Fe Br							C H O Fe								C H O Fe Cl
1							1							1								1
12.6562999999999999 0.0000000000000000 0.0000000000000000							12.6562999999999999 0.0000000000000000 0.0000000000000000							12.6562999999999999 0.0000000000000000 0.0000000000000000								12.6562999999999999 0.0000000000000000 0.0000000000000000
-1.6304097000000000 27.9620574200000007 0.0000000000000000							-1.6304097000000000 27.9620574200000007 0.0000000000000000							-1.6304097000000000 27.9620574200000007 0.0000000000000000								-1.6304097000000000 27.9620574200000007 0.0000000000000000
0.2094866600000000 -0.7627858800000000 32.3323849699999997							0.2094866600000000 -0.7627858800000000 32.3323849699999997							0.2094866600000000 -0.7627858800000000 32.3323849699999997								0.2094866600000000 -0.7627858800000000 32.3323849699999997
C H O Fe							C H O Fe Br							C H O Fe								C H O Fe Cl
42 34 16 4							42 28 16 4 6							48 46 16 4								42 28 16 4 6
Selective dynamics							Selective dynamics							Selective dynamics								Selective dynamics
Direct							Direct							Direct								Direct
0.4328429999162395 0.6253369999415384 0.1567760001219582 T T T							0.4412362992274836 0.6351995507082364 0.1584162641086309 T T T							0.4465463305121276 0.6352480312925763 0.1578525441462020 T T T								0.4415676635942773 0.6329368177861596 0.1581635960768395 T T T
0.1096379999138222 0.5965850001025998 0.1571420000322945 T T T							0.0939132442556456 0.5872225453052593 0.1541131933247755 T T T							0.1061693831745032 0.5920522760342521 0.1570931769841692 T T T								0.1005416849235488 0.5893291528748037 0.1549041625384220 T T T
0.0226709999463139 0.6113090001244856 0.1353550000737869 T T T							0.0177323072000632 0.6127512452270096 0.1347403342910951 T T T							0.0284201271435762 0.6147061801079445 0.1359017119698294 T T T								0.0216099059485160 0.6125632968289665 0.1350250657271914 T T T
0.9329229998706055 0.6254259999429763 0.1567699999459720 T T T							0.9415408464492714 0.6352833975065906 0.1583681127426928 T T T							0.9466798656872726 0.6353569291933212 0.1578529001643929 T T T								0.9416568245763415 0.6330552521621087 0.1581614096718482 T T T
0.6096499999064164 0.5966060001090554 0.1571360001655933 T T T							0.5938136205938989 0.5872694673237575 0.1541234822316255 T T T							0.6061696581007325 0.5920351677634272 0.1570950096424824 T T T								0.6006226776130958 0.5893254170568554 0.1549173484172783 T T T
0.5225979997792294 0.6112360000900594 0.1353510000595577 T T T							0.5174955701964876 0.6127289358992485 0.1347794799727708 T T T							0.5283321471819988 0.6146307101123298 0.1359015413445164 T T T								0.5215847528412922 0.6124920393485453 0.1350329114360704 T T T
0.1774580001950881 0.5948590001749707 0.5400590001696983 T T T							0.1797646745502348 0.5852416906881075 0.5386716559936318 T T T							0.1877422980420036 0.5798167260235445 0.5391712282182368 T T T								0.1800155366296821 0.5874175967195114 0.5393013844605647 T T T
0.2706500000954932 0.6096930001810179 0.5608459999726421 T T T							0.2638140345853870 0.6075615899002003 0.5609234150884035 T T T							0.2728948612909363 0.6024729343797048 0.5606524853755985 T T T								0.2662387075425627 0.6083911192296014 0.5610959707113352 T T T
0.1752750001809602 0.5935370000990332 0.4969660000308949 T T T							0.1800851526489140 0.5851515794075581 0.4956003243937417 T T T							0.1840310857671241 0.5811794676917614 0.4962021104059104 T T T								0.1794001742494515 0.5870721253424378 0.4962232493261709 T T T
0.3955350003019547 0.4518759999519872 0.3070689999890845 T T T							0.3949102812710592 0.4529949777086415 0.3067013889846208 T T T							0.3957565319577654 0.4538466135129227 0.3073670130141437 T T T								0.3950988478298783 0.4525700324253350 0.3070917461237670 T T T
0.4067740002855871 0.4045609999152973 0.2942910001482630 T T T							0.4070162267242878 0.4057578025476332 0.2940345325253872 T T T							0.4069701080860284 0.4065676724508123 0.2946992129011790 T T T								0.4069719964943772 0.4053947741881601 0.2943250816670613 T T T
0.3603160002831203 0.6212640002252385 0.4953290001606732 T T T							0.3517270485537694 0.6287720188017261 0.4962818720019229 T T T							0.3533626021264453 0.6264282591287440 0.4963530946143564 T T T								0.3544788245580008 0.6276123163843508 0.4961546549621261 T T T
0.3620529996451722 0.6229190000270393 0.5384139999617261 T T T							0.3486278285230782 0.6293767909682586 0.5393019615951928 T T T							0.3565590135475674 0.6264530221163511 0.5396240899569023 T T T								0.3525057119494974 0.6286897129821938 0.5392217569094697 T T T
0.2216899995830559 0.3856089999757870 0.3096540001391688 T T T							0.2212853253770604 0.3863663490489770 0.3102253441077210 T T T							0.2221996649608542 0.3879169917730465 0.3088207767329223 T T T								0.2212759717351105 0.3861420959892357 0.3103520700976645 T T T
0.2096280000727262 0.4330459999254543 0.3218499999197562 T T T							0.2097271304345369 0.4339076865624136 0.3221239204203599 T T T							0.2097520857804867 0.4352542120643434 0.3209705117885093 T T T								0.2098313371982741 0.4336193435298981 0.3223867207077831 T T T
0.4300189999681265 0.6247610000634083 0.1998569999087820 T T T							0.4430872091700166 0.6323655760120985 0.2012341885189031 T T T							0.4448192689800337 0.6330889162850823 0.2007579736991687 T T T								0.4424642592424490 0.6303912977610935 0.2010129522954287 T T T
0.1071489997715176 0.5961590000375452 0.2002169999524170 T T T							0.0955796284819641 0.5846628775198184 0.1972299077032389 T T T							0.1063452263562610 0.5892619978928622 0.2003678709214540 T T T								0.1012907125937517 0.5867363364229519 0.1980667225454056 T T T
0.2668249997078007 0.6067730001055480 0.4743419999554703 T T T							0.2663237385567783 0.6067059692968400 0.4743150866652712 T T T							0.2678123576847042 0.6044051960962449 0.4745958134844983 T T T								0.2669929476487596 0.6069128831655703 0.4745934952363982 T T T
0.2966340001350645 0.4663620000254411 0.3206790000063506 T T T							0.2962764829909190 0.4674336073603556 0.3206441722318019 T T T							0.2967053566563607 0.4686252349390188 0.3204392732157331 T T T								0.2964848176324466 0.4670979936206550 0.3209855150787035 T T T
0.3200360002585256 0.3713620000075153 0.2956580001404063 T T T							0.3200190881055249 0.3728415535651664 0.2961188501028431 T T T							0.3207534450378731 0.3727510347565612 0.2953835244620393 T T T								0.3199054184456074 0.3724051716488574 0.2961944196878434 T T T
0.0172999999971424 0.6103010000460714 0.2218210001104026 T T T							0.0206415701683085 0.6079136557879963 0.2217431396931104 T T T							0.0234561234207007 0.6107869916066804 0.2224160661025039 T T T								0.0221789893959183 0.6080230247599374 0.2220423357908388 T T T
0.2645589996001405 0.6058230000555014 0.4281390000411065 T T T							0.2668284585135154 0.6067403457018017 0.4280786025340504 T T T							0.2655708513336705 0.6058574905685958 0.4284557064762851 T T T								0.2669327227575238 0.6065569178886179 0.4283538968830101 T T T
0.2839049999716252 0.5173030001018404 0.3329800000831824 T T T							0.2837410724280787 0.5182788391650064 0.3330578815476883 T T T							0.2839832494964227 0.5194666714783907 0.3327055809127870 T T T								0.2841779815638859 0.5179535565604638 0.3333574336221758 T T T
0.0153279998528220 0.6097220002374684 0.2680700000337808 T T T							0.0181373555530868 0.6092973557768602 0.2681457642526368 T T T							0.0159127101273242 0.6112442783810152 0.2686213254614884 T T T								0.0181438277309738 0.6090682680250055 0.2684106413408500 T T T
0.6774489998021878 0.5948660000353385 0.5400699999768719 T T T							0.6801497156441414 0.5854264548454822 0.5387276349911190 T T T							0.6879238106971002 0.5801379515353204 0.5392282253263971 T T T								0.6804541108953970 0.5875242564432384 0.5393721341710602 T T T
0.7706399998294913 0.6096880002175169 0.5608570000890936 T T T							0.7642690730097286 0.6077737560029490 0.5608949311121023 T T T							0.7732191861896496 0.6027471100161392 0.5606600779990885 T T T								0.7667149041689143 0.6085014559621911 0.5611338383453059 T T T
0.6752709999279745 0.5935540001012569 0.4969749999855964 T T T							0.6804055570557423 0.5852648420215729 0.4956572364471654 T T T							0.6840409281569748 0.5814760728954269 0.4962685147678982 T T T								0.6797634179228567 0.5871726988668584 0.4963014646418458 T T T
0.8955129998201770 0.4519370000124638 0.3070500001534526 T T T							0.8949108595964361 0.4530570537949359 0.3066828892115652 T T T							0.8957941337806119 0.4538910724493093 0.3073455886221339 T T T								0.8950818478366855 0.4526563660340770 0.3070460874666736 T T T
0.9068150002664837 0.4046350000960004 0.2942469999917208 T T T							0.9070044296927477 0.4058166446971967 0.2940255976198429 T T T							0.9070062540594321 0.4066147580645278 0.2946738174498051 T T T								0.9069819078691950 0.4054737073613737 0.2942843436447831 T T T
0.8603349997999956 0.6212530001184220 0.4953449999083048 T T T							0.8520164570677977 0.6289176702766213 0.4961988673167710 T T T							0.8534225722925015 0.6266681013653184 0.4963027405764393 T T T								0.8548162069200345 0.6277026136407855 0.4961685904707238 T T T
0.8620600001613923 0.6229000001596674 0.5384300000186499 T T T							0.8490107342151205 0.6295637812526991 0.5392184269945304 T T T							0.8568248048283067 0.6267118645291347 0.5395777499352334 T T T								0.8529260166107235 0.6287936655774828 0.5392304013649536 T T T
0.7217569999061269 0.3856300002310675 0.3096290001275435 T T T							0.7213200251469232 0.3864280220542753 0.3102629236959231 T T T							0.7222387138217456 0.3879597297003272 0.3088031301484762 T T T								0.7213222623575604 0.3861920207855150 0.3103610443430043 T T T
0.7096349998942344 0.4330560001236421 0.3218449999792909 T T T							0.7097660671615529 0.4339657443809060 0.3221562496215213 T T T							0.7097842254825864 0.4352999377397708 0.3209484053760079 T T T								0.7098528921284668 0.4336687314291083 0.3223897440298416 T T T
0.9300360003612980 0.6247990001519099 0.1998500001158448 T T T							0.9433320311227789 0.6324593845393736 0.2011964718663464 T T T							0.9449186656168393 0.6331766810349606 0.2007579881717945 T T T								0.9425363395135165 0.6304889763112769 0.2010103586567666 T T T
0.6072130002516403 0.5962160000525074 0.2002089999239516 T T T							0.5955669496324987 0.5847219979333076 0.1972399575944124 T T T							0.6063774874467143 0.5892695520690125 0.2003722201624711 T T T								0.6014055444523834 0.5867586113605583 0.1980808504309977 T T T
0.7668270000068134 0.6067950002448441 0.4743560001599221 T T T							0.7665455863336703 0.6068043475990024 0.4743043691493369 T T T							0.7677600490821561 0.6046538242872970 0.4746014693374008 T T T								0.7672826042290595 0.6070019758205518 0.4746366971173046 T T T
0.7966010000589350 0.4663879999981404 0.3206799999325867 T T T							0.7962943598167911 0.4674972848279992 0.3206452830221664 T T T							0.7967297505881206 0.4686712880344999 0.3204134647761521 T T T								0.7964771905692203 0.4671630622209832 0.3209736676970394 T T T
0.8201050000243839 0.3714120001509258 0.2956210000860935 T T T							0.8200170507083868 0.3728978259531530 0.2961325015687279 T T T							0.8207878785347447 0.3727937344388224 0.2953649484718852 T T T								0.8199493680141998 0.3724644354960844 0.2961919658322145 T T T
0.5173429996786538 0.6103110001644367 0.2218260000508678 T T T							0.5205381823901547 0.6078906723874979 0.2217624353060330 T T T							0.5234322091983614 0.6107518512697325 0.2224178037211360 T T T								0.5222007727595468 0.6079900113418830 0.2220502440517649 T T T
0.7645450001784724 0.6058819999260479 0.4281489999220440 T T T							0.7669086005580468 0.6067946215909430 0.4280648175095934 T T T							0.7655091802057825 0.6060169877856012 0.4284640063672782 T T T								0.7671112737019214 0.6066729398586830 0.4283939494698927 T T T
0.7838550000389333 0.5173310001187517 0.3330080001827938 T T T							0.7837732839336482 0.5183416937710490 0.3330416257248174 T T T							0.7840141744965905 0.5195125666275047 0.3326884703222390 T T T								0.7841890986756184 0.5180108860531547 0.3333853708204870 T T T
0.5153190001165129 0.6096979999787067 0.2680640001670724 T T T							0.5180603679049582 0.6092576415809319 0.2681643992910381 T T T							0.5158938523364256 0.6112286039599510 0.2686230457517453 T T T								0.5181481548195492 0.6090462747179828 0.2684185455141730 T T T
0.0247970003157789 0.6117400000811770 0.1016190000536170 T T T							0.0178908436372325 0.6145967268835690 0.1010602810482268 T T T							0.9475746662372799 0.6522326797290958 0.5624013633479805 T T T								0.0224901422533463 0.6142483362695259 0.1013408597232939 T T T
0.1795660003573119 0.5852550002514505 0.1405130000219685 T T T							0.1526981904744034 0.5688253077788588 0.1359626141683279 T T T							0.4470831241597466 0.6520354457866588 0.5625214643105636 T T T								0.1624619871040167 0.5724935313842892 0.1372143353579460 T T T
0.3648980003427127 0.6369330001409566 0.1398490001339354 T T T							0.3803800911275275 0.6547073322063852 0.1435437592496100 T T T							0.1927561987118835 0.5629174986052448 0.2199065665417095 T T T								0.3785522155809531 0.6506432808484490 0.1428674874462175 T T T
0.5246250001507349 0.6116119999560112 0.1016129998776236 T T T							0.5175745254009883 0.6145613998099151 0.1011063693193393 T T T							0.6928978206306198 0.5629998682060631 0.2199179745955391 T T T								0.5224344358937358 0.6141478725920564 0.1013470704280479 T T T
0.6796079998508802 0.5853129999975977 0.1405030001410381 T T T							0.6526336603062504 0.5689144222102058 0.1359620580786469 T T T							0.3339433001788308 0.3213916337423299 0.2828860208928745 T T T								0.6625949234521542 0.5725284906373744 0.1372320239121407 T T T
0.8650569997613502 0.6370770000857817 0.1398399998699489 T T T							0.8808067595187481 0.6548580106427764 0.1434800732922241 T T T							0.8340330621638898 0.3214403601357247 0.2828740592314745 T T T								0.8787139260896382 0.6508154383558917 0.1428700400733476 T T T
0.2720749996966276 0.6109540002505511 0.5945970001234926 T T T							0.2629784084493920 0.6083766805896715 0.5946243874050552 T T T							0.0315724533750199 0.6160425006303214 0.1022028067328122 T T T								0.2667441142373690 0.6094640709917343 0.5947945067317448 T T T
0.3290180003273662 0.3342759998791109 0.2857850000417059 T T T							0.4182706253232951 0.6455994095640349 0.4795233741622695 T T T							0.1694097857720820 0.5755843031457601 0.1397260228851138 T T T								0.4222406798186000 0.6431040516807016 0.4792105812779681 T T T
0.4348720003170925 0.6347110000258311 0.5544990002016519 T T T							0.1333774407039385 0.4454790887566347 0.3330069758482992 T T T							0.3846449712030022 0.6528170310740293 0.1417106921123974 T T T								0.1335271058313339 0.4452121932706703 0.3333329157987563 T T T
0.4309780001019874 0.6314109999780371 0.4774100000455377 T T T							0.1547498326802810 0.3599390086702670 0.3118537251640277 T T T							0.5314538693579109 0.6159473653924579 0.1021993713059786 T T T								0.1547740171788661 0.3596869712424180 0.3118510081980475 T T T
0.1333949996404726 0.4448739999257967 0.3326240000537766 T T T							0.1127652833905373 0.5684910962117442 0.5553194111595161 T T T							0.6694681341219280 0.5755984864634272 0.1397320962395199 T T T								0.1122754430080661 0.5718249701892333 0.5562816233526178 T T T
0.1542000003215165 0.3595790001097114 0.3110500001571666 T T T							0.4617945260385170 0.4793346216633552 0.3055406982318161 T T T							0.8848639522210462 0.6529828450621764 0.1417140720824008 T T T								0.4620465492992025 0.4788626391734638 0.3060714852321240 T T T
0.1032919999691728 0.5820169999708966 0.4802800002043881 T T T							0.3838894486621882 0.6492242084410975 0.2203242688174711 T T T							0.2744481272152157 0.6016157321374180 0.5944132857546478 T T T								0.3805146682225171 0.6458485446331110 0.2196688405399314 T T T
0.1062429999140662 0.5841790001646601 0.5575280000756493 T T T							0.7636531654042358 0.6086932100032456 0.5945902260188092 T T T							0.4177062424713682 0.6442484280757625 0.4788980980145254 T T T								0.7672731603801211 0.6095934797484261 0.5948336345229706 T T T
0.4834110000110172 0.3935940001760372 0.2830750001428086 T T T							0.9184576339653745 0.6456863148828091 0.4793454230457286 T T T							0.1329844638881994 0.4469768493993485 0.3312240833158526 T T T								0.9225558445246236 0.6431787299774285 0.4791972371320057 T T T
0.4624470002222196 0.4782260000554857 0.3063460001231064 T T T							0.6334283993071637 0.4455399413314112 0.3330591706064681 T T T							0.1542507140539868 0.3620184635864589 0.3097284862299716 T T T								0.6335541421753845 0.4452564357776083 0.3333546204610798 T T T
0.1740920001535216 0.5846509999904512 0.2177309999411392 T T T							0.6547749464452650 0.3600076053003392 0.3119161009239875 T T T							0.1236536880735173 0.5611349051144288 0.5561500576481677 T T T								0.6548465277090969 0.3597204734362194 0.3118837169746698 T T T
0.3604980000018685 0.6355330002488131 0.2169889999302441 T T T							0.6132638227829617 0.5686997921605084 0.5554631390080047 T T T							0.4629781635639674 0.4800614031667365 0.3069314596933168 T T T								0.6127632364824507 0.5719403102334084 0.5563775319842392 T T T
0.7720569998170035 0.6109550002360464 0.5946119999448953 T T T							0.9617949842684226 0.4793797165851288 0.3055081820172774 T T T							0.3820060658382189 0.6489951969783974 0.2186288485108534 T T T								0.9620069391027712 0.4789590212091781 0.3060108083655706 T T T
0.8291469998504510 0.3343389999324557 0.2857279999162401 T T T							0.8842005481897885 0.6494018630566387 0.2202673216694322 T T T							0.7749174599278419 0.6018930306227404 0.5944135751816546 T T T								0.8806511859740098 0.6459819897055965 0.2196761700830265 T T T
0.9348829996184804 0.6346830000819281 0.5545220000515201 T T T							0.2653709154033166 0.6612061492115444 0.3044905065796613 T T T							0.9177058785061973 0.6444521609327722 0.4788007102473415 T T T								0.2653049858624570 0.6609265270702451 0.3048489722781227 T T T
0.9310139995671847 0.6313870000645991 0.4774290001904546 T T T							0.5271036121992410 0.6370595301344224 0.3967041985303084 T T T							0.6330225746686153 0.4470187156929555 0.3312132618586432 T T T								0.5267055192835883 0.6374304962620343 0.3967749401116052 T T T
0.6333999996845492 0.4448550001532965 0.3326230001275405 T T T							0.7653434498005112 0.6612687905631560 0.3044527269774591 T T T							0.6542933994002738 0.3620585380438683 0.3097185112353884 T T T								0.7652630674107215 0.6609255012305439 0.3048396537560976 T T T
0.6543090001571130 0.3595800001611096 0.3110189999695550 T T T							0.0271662953468663 0.6370323803787699 0.3966759986903554 T T T							0.6238725862817631 0.5614956070757486 0.5562469427688157 T T T								0.0267573585029552 0.6374357000208519 0.3967485988885713 T T T
0.6032939996391207 0.5820569999216048 0.4802839999093322 T T T							0.6144020770470675 0.5685612754072693 0.4781052971516857 T T T							0.9629964432440516 0.4801088965119860 0.3069134921540169 T T T								0.6121538076318913 0.5715898750234985 0.4789788812379072 T T T
0.6062269998214731 0.5841929999887086 0.5575330000161145 T T T							0.1141603575943222 0.5684752307417540 0.4779723634643318 T T T							0.8821565669111280 0.6491224100098947 0.2186279458089615 T T T								0.1118411485028261 0.5714911320463116 0.4788674749877373 T T T
0.9834680002140388 0.3936999998852286 0.2830140000031065 T T T							0.4830048997287690 0.3945696529502669 0.2824660876739316 T T T							0.2602756337809140 0.6635279507114475 0.3058294879941315 T T T								0.4828251755716195 0.3940389494662995 0.2827604750766852 T T T
0.9624059997104197 0.4783110001297644 0.3063269999781895 T T T							0.9829694414185113 0.3946361774147746 0.2824399864168541 T T T							0.5229565368242746 0.6367065992670931 0.3977288424899683 T T T								0.9828279289913127 0.3941318065821946 0.2827016014472790 T T T
0.6742039999670908 0.5847640000225596 0.2177250000744380 T T T							0.3545216369315440 0.6173922701638404 0.4097996063058176 T T T							0.7603385613571021 0.6635606522618858 0.3058243699866168 T T T								0.3547315674414833 0.6163963553076428 0.4098802409077535 T T T
0.8605209996129233 0.6355759999844750 0.2169750000350774 T T T							0.1907135624532188 0.5328102641197106 0.3371312722452018 T T T							0.0229865415562571 0.6365827156107429 0.3977924914987341 T T T								0.1912498199956048 0.5325668820725298 0.3376173812164822 T T T
0.2652379998485372 0.6605220000708272 0.3050250001399775 T T T							0.1795043046788010 0.5963215445569503 0.4097057018156534 T T T							0.6176511512289977 0.5645703276557796 0.4790475478366716 T T T								0.1791449540001153 0.5966581535800586 0.4101526549588144 T T T
0.5258380003370107 0.6378570001161421 0.3961380000851804 T T T							0.3690636235667029 0.5446751100615970 0.3385197357771474 T T T							0.1176710013416127 0.5642509972885108 0.4789313145949095 T T T								0.3696871086679323 0.5442958046771906 0.3385618261482222 T T T
0.7652800000254487 0.6605890001505657 0.3050430000493733 T T T							0.1018849968718030 0.6002543197066217 0.2870771832911387 T T T							0.0240973432444065 0.6394607746896241 0.5519388437079797 T T T								0.1013601871554428 0.5999365469937459 0.2876671878127794 T T T
0.0258909996321464 0.6380010001670229 0.3961300000567221 T T T							0.4316015649434775 0.6204789746304868 0.2855596632301882 T T T							0.9501557458149961 0.6909302660415975 0.5568813844818479 T T T								0.4311340796644245 0.6200279676276921 0.2855399597318140 T T T
0.3527449999880403 0.6140160001085917 0.4092429999295533 T T T							0.2658337728714244 0.6515038733848542 0.3331831748140246 T T T							0.9407657109566188 0.6471927941589186 0.5959032006967675 T T T								0.2658786511886149 0.6511266901363371 0.3335125720841461 T T T
0.1909200002531932 0.5317280000794966 0.3373009999144543 T T T							0.0280236616072784 0.6353321900510238 0.3664971515885114 T T T							0.5237595155270398 0.6393561083562886 0.5521333425271990 T T T								0.0277805712160344 0.6354768887561164 0.3665789407420519 T T T
0.1760239999636255 0.5972480000058056 0.4102510001135897 T T T							0.8545355017893428 0.6174289031380127 0.4097311169258973 T T T							0.4495306704011242 0.6907395625928245 0.5570298099830850 T T T								0.8548923647604596 0.6165042510639580 0.4098991149620659 T T T
0.3691570001543880 0.5439329999959952 0.3379860001091686 T T T							0.6907243517863364 0.5328465834823390 0.3371356297536252 T T T							0.4401352587231173 0.6469866692957567 0.5960259240553327 T T T								0.6912489625100733 0.5326098595894777 0.3376975899919259 T T T
0.0985860003526611 0.5979090001358358 0.2861120000452573 T T T							0.6795186724408424 0.5963715524422994 0.4097480150374082 T T T							0.2460597199461603 0.5867694670248085 0.2387654374147985 T T T								0.6792799712677891 0.5968223770739982 0.4102166120139756 T T T
0.4300120001951626 0.6211720000307182 0.2863090000502382 T T T							0.8690822850825484 0.5447710559602257 0.3384709387911684 T T T							0.1607796634146297 0.5353169350345439 0.2408973994264016 T T T								0.8696809755830444 0.5443607270683657 0.3385748162310378 T T T
0.2640459999962772 0.6501209999401425 0.3335320001913260 T T T							0.6018885079694911 0.6002991966244267 0.2870733334547424 T T T							0.2402318785855044 0.5459922414957745 0.1957196784224635 T T T								0.6013480918338203 0.5999306902724442 0.2876882833431509 T T T
0.0253470002471161 0.6356800000045197 0.3659780001066864 T T T							0.9317382384741819 0.6206089470713536 0.2855424033629888 T T T							0.7461256313321840 0.5869008173119212 0.2387629480594242 T T T								0.9311539314980521 0.6200541475773420 0.2855476297995736 T T T
0.8527350002697816 0.6140590000506734 0.4092490001055467 T T T							0.7658387396013069 0.6515566048023871 0.3331412487229954 T T T							0.6610237772125345 0.5353916788232738 0.2409260277158651 T T T								0.7659064022414768 0.6511440750384097 0.3335067904031419 T T T
0.6908599997514600 0.5317310000968973 0.3373679999208576 T T T							0.5279226410906617 0.6353422829833661 0.3665211358381981 T T T							0.7404170466010456 0.5460904943028240 0.1957382641588197 T T T								0.5277156057887424 0.6354765282495478 0.3666075107912903 T T T
0.6760010002919898 0.5973540000920323 0.4102619999207562 T T T							0.3865386694210571 0.6151753208256352 0.3468554275259876 T T T							0.4840568823996350 0.3956421362950948 0.2838442349379875 T T T								0.3867097036797631 0.6147846666948809 0.3469256912536665 T T T
0.8690890001506801 0.5439690000720176 0.3379990000780921 T T T							0.1532274244785370 0.6019921317996548 0.3467684919723055 T T T							0.9841017443680329 0.3956969709729492 0.2838348883081068 T T T								0.1530052223639160 0.6017403332824642 0.3472035986433042 T T T
0.5985379999359211 0.5978359999239657 0.2861169999857296 T T T							0.8866224313604363 0.6152766771781160 0.3468134049041254 T T T							0.3508665636899124 0.3000913396541520 0.3100470924840053 T T T								0.8867599737820555 0.6148477044129521 0.3469362875637998 T T T
0.9300310000716294 0.6211840000995466 0.2863149999169394 T T T							0.6533143725358102 0.6020589413913626 0.3467864471202731 T T T							0.2616740635307693 0.3049791558120702 0.2685768848168948 T T T								0.6529958589913960 0.6017731261754378 0.3472391492533262 T T T
0.7640419999627639 0.6501350000392563 0.3335290001033258 T T T							0.4621052577785463 0.6613827143986981 0.5694191389400345 T T T							0.3999200948223063 0.3180130755426802 0.2609571221057436 T T T								0.4584429679737383 0.6561541604938341 0.5662798638891076 T T T
0.5252859998488972 0.6356310001312337 0.3659790000329224 T T T							0.9624228198343090 0.6615674572883634 0.5693575445288346 T T T							0.8522384780980516 0.3002629322350003 0.3099669477480447 T T T								0.9588711521675322 0.6562766601479595 0.5662514356576978 T T T
0.3848290000121395 0.6142370002462343 0.3470789999071329 T T T							0.7012949981573513 0.5464740831701675 0.2188428072979747 T T T							0.7613897731830193 0.3048403814774758 0.2690032461401870 T T T								0.7011674210766472 0.5551063740317304 0.2188161200644601 T T T
0.1493320001873144 0.6005269999147202 0.3465310001225035 T T T							0.2009778982695565 0.5462694057449013 0.2188573470228974 T T T							0.8992497868643028 0.3181228052316030 0.2605795608406396 T T T								0.2008947036418078 0.5549785098635525 0.2187935237627272 T T T
0.8848510002122225 0.6142709999578244 0.3470940000378206 T T T							0.3366339634330657 0.3080942852952475 0.2793916543184594 T T T							0.3518697842746832 0.6179308141507462 0.4097270185035171 T T T								0.3345382814293600 0.3135011174987596 0.2807765995983900 T T T
0.6493349997000237 0.6005430000853949 0.3465230000940451 T T T							0.8366348410596345 0.3081592087110820 0.2794012248486410 T T T							0.1907497700432472 0.5338818011380440 0.3366910626849844 T T T								0.8346496764804385 0.3135519297333360 0.2808121309227332 T T T
														0.1777618780921841 0.5951845134432219 0.4103905084270068 T T T
														0.3690123880028509 0.5460969279367731 0.3380594758620887 T T T
														0.0966804691922505 0.5999141928784937 0.2886046612175974 T T T
														0.4291692203560160 0.6232878067599898 0.2855281720531906 T T T
MIL-53(Fe)-F							MIL-53(Fe)-NH2							0.2620032302022395 0.6525163916984908 0.3341038055181045 T T T
C H O Fe F							C H O Fe N							0.0256897237768641 0.6359129794402634 0.3676175065004941 T T T								MIL-53(Fe)-NO2
1							1							0.8517958996876231 0.6180029393471287 0.4097044602961049 T T T								C H O Fe N
12.6562999999999999 0.0000000000000000 0.0000000000000000							12.6562999999999999 0.0000000000000000 0.0000000000000000							0.6907748081640293 0.5339165054154478 0.3367137706423193 T T T								1
-1.6304097000000000 27.9620574200000007 0.0000000000000000							-1.6304097000000000 27.9620574200000007 0.0000000000000000							0.6776873189093067 0.5953327728863940 0.4104109230618391 T T T								12.6562999999999999 0.0000000000000000 0.0000000000000000
0.2094866600000000 -0.7627858800000000 32.3323849699999997							0.2094866600000000 -0.7627858800000000 32.3323849699999997							0.8690317696088385 0.5461517585483620 0.3380165658796770 T T T								-1.6304097000000000 27.9620574200000007 0.0000000000000000
C H O Fe F							C H O Fe N							0.5967311771280208 0.5999636341824797 0.2885991646361106 T T T								0.2094866600000000 -0.7627858800000000 32.3323849699999997
42 28 16 4 6							42 40 16 4 6							0.9292315894437024 0.6233568113544763 0.2855327795290989 T T T								C H O Fe N
Selective dynamics							Selective dynamics							0.7620229026280327 0.6525614433896010 0.3341009559467381 T T T								42 28 28 4 6
Direct							Direct							0.5256409880760202 0.6359846284692381 0.3675537583916153 T T T								Selective dynamics
0.4323697690130501 0.6273886522219954 0.1580670440012426 T T T							0.4321192690955229 0.6299880682985304 0.1573307223368161 T T T							0.3844721409409573 0.6165839237253365 0.3468047893853310 T T T								Direct
0.1056342668932970 0.5954045727499775 0.1552023515948449 T T T							0.1031010751561752 0.5950483912744318 0.1545025310585117 T T T							0.1505895194181548 0.6025026691844744 0.3478177594606819 T T T								0.4564993960053698 0.6403491035370337 0.1571434607687578 T T T
0.0186180331169012 0.6122273255546986 0.1350890018965814 T T T							0.0182393890886203 0.6131889016659784 0.1345949198176157 T T T							0.8844829831582643 0.6166339342998270 0.3468015475271855 T T T								0.1008256850803022 0.5873577469915929 0.1590108390089426 T T T
0.9324284658162298 0.6274818590808167 0.1580901046435841 T T T							0.9325617567304008 0.6301553064761549 0.1573488592183097 T T T							0.6506086607186461 0.6025536982271831 0.3478114373027594 T T T								0.0349067176696494 0.6155084499585683 0.1367818043819753 T T T
0.6056375151897271 0.5953767624185602 0.1551907366988559 T T T							0.6032215952119344 0.5953992970842634 0.1544972988128421 T T T															0.9567074520608045 0.6403317353569591 0.1572506470187136 T T T
0.5185788416357013 0.6121604349615808 0.1350687475067218 T T T							0.5180810891185246 0.6132824747276828 0.1345869004375757 T T T															0.6006224700932421 0.5873966105217434 0.1588928055551406 T T T
0.1752810610049380 0.5923739986139793 0.5396407424850906 T T T							0.1847553184832549 0.5866691265441872 0.5393966462365185 T T T															0.5346320783711462 0.6155072206485102 0.1366622367306789 T T T
0.2666924189734132 0.6070374664110645 0.5615312642411610 T T T							0.2745817449556398 0.6050381700239953 0.5604473132454615 T T T															0.1825539741306628 0.5859627974773929 0.5403665022339439 T T T
0.1753459492878520 0.5922682186027828 0.4965391025597157 T T T							0.1800497147278577 0.5872247017942556 0.4963237205008326 T T T															0.2727873910764274 0.6048457194240484 0.5607739960559499 T T T
0.3951367453537173 0.4527752982808906 0.3066330713864645 T T T							0.3967832486852458 0.4526646214370800 0.3084863309292132 T T T															0.1762665933267016 0.5873219389220239 0.4973708571646895 T T T
0.4064393075521764 0.4058831778331538 0.2928357426983084 T T T							0.4083666574105038 0.4052919595383528 0.2968112323195911 T T T															0.4068539880866027 0.4599866510633746 0.3069384928914189 T T T
0.3600769402660475 0.6213075225051341 0.4964444766262872 T T T							0.3593783004004862 0.6233936629057624 0.4951315134010272 T T T															0.4280026373487757 0.4133015246873768 0.2956680799369167 T T T
0.3569442062131571 0.6212795697412758 0.5392759176617758 T T T							0.3635130168148635 0.6237998399350957 0.5385415811325061 T T T															0.3511762263010709 0.6270983501856904 0.4943594189464520 T T T
0.2203471160718919 0.3865109986274717 0.3093545976315113 T T T							0.2229021942805645 0.3869310181522678 0.3123998755879498 T T T							MIL-53(Fe)-OH								0.3555717998969783 0.6253145470830077 0.5372307117370028 T T T
0.2097845923879476 0.4337415103984199 0.3223679702566926 T T T							0.2113659978506277 0.4345168002640349 0.3233187128313304 T T T							C H O Fe								0.2444174334478930 0.3873297478044364 0.3110532715310654 T T T
0.4340437210313723 0.6257934484858794 0.2010038208534155 T T T							0.4345902491560167 0.6283752608224304 0.2001384385726510 T T T							1								0.2240149587287945 0.4342661344391203 0.3220492577587208 T T T
0.1058749905400020 0.5942532640996490 0.1981891983430728 T T T							0.1067714109269176 0.5927158091620655 0.1982206035089789 T T T							12.6562999999999999 0.0000000000000000 0.0000000000000000								0.4452963723044903 0.6375730302135807 0.1998924868630354 T T T
0.2675996312176281 0.6066388952862596 0.4748469110529996 T T T							0.2685303212459402 0.6056855277120405 0.4742516298487232 T T T							-1.6304097000000000 27.9620574200000007 0.0000000000000000								0.0874306369037612 0.5845182079719606 0.2016235361063679 T T T
0.2968273678127531 0.4670665668283718 0.3211274187019839 T T T							0.2981214000126542 0.4680557502572569 0.3217367483049713 T T T							0.2094866600000000 -0.7627858800000000 32.3323849699999997								0.2607326816522146 0.6076173807768299 0.4742011672285784 T T T
0.3185570560287090 0.3737218371862028 0.2945529551763570 T T T							0.3216309815186094 0.3714787067329368 0.2988359987800422 T T T							C H O Fe								0.3050006596714923 0.4705446803573707 0.3204047998634252 T T T
0.0209244627763852 0.6094618428191296 0.2223569001143204 T T T							0.0199743439532298 0.6102541263596706 0.2214902597717625 T T T							42 34 22 4								0.3467611654293421 0.3776695516208903 0.2983627852234534 T T T
0.2673629230591885 0.6065932344998117 0.4286093347484794 T T T							0.2659806929351589 0.6062461530593808 0.4280189372016920 T T T							Selective dynamics								0.0110597892849498 0.6098197480620442 0.2231275385289919 T T T
0.2848591319101956 0.5177800792405378 0.3339106539103938 T T T							0.2858298672515147 0.5188244089152789 0.3329872359496520 T T T							Direct								0.2551625148025920 0.6083530629737766 0.4280395248873674 T T T
0.0186308025810433 0.6091830358305543 0.2686555609326078 T T T							0.0163339826918687 0.6105872341905396 0.2672592219715000 T T T							0.4308305885081722 0.6277465533457658 0.1579251337346648 T T T								0.2835999143938892 0.5206549146323596 0.3328299288096375 T T T
0.6752453123966333 0.5924551049669944 0.5396511692109769 T T T							0.6847228720120384 0.5866978911136442 0.5393853790539680 T T T							0.1036605913229280 0.5956911917737315 0.1539375941559058 T T T								0.0030974818876714 0.6101785085420701 0.2693126188495398 T T T
0.7666724234154003 0.6070984277947744 0.5615335180827898 T T T							0.7745643473854216 0.6050572892365835 0.5604319944260183 T T T							0.0158171045178861 0.6121296203091120 0.1343801232014883 T T T								0.6822757037020466 0.5857807953248937 0.5403115774961620 T T T
0.6753192665969081 0.5923185946419594 0.4965430295772677 T T T							0.6800057229579934 0.5872488682941750 0.4963111724998583 T T T							0.9307694524930596 0.6278396377826994 0.1579132044852543 T T T								0.7725060558250902 0.6045917455038037 0.5607653362913467 T T T
0.8951639500051485 0.4527797655244683 0.3066313589061238 T T T							0.8967746837350816 0.4526930049176627 0.3084451958275238 T T T							0.6038646514414978 0.5957204025395910 0.1540053529440115 T T T								0.6760573332033886 0.5872564981177675 0.4973198427711480 T T T
0.9064460009690478 0.4058761890711082 0.2928556177579082 T T T							0.9083693379393409 0.4053230596826154 0.2967643013223764 T T T							0.5160240566776437 0.6121326145832029 0.1344216143311812 T T T								0.9065520480537472 0.4601466528385316 0.3068743015611872 T T T
0.8600702337858763 0.6213109047279133 0.4964260890263645 T T T							0.8593663805808589 0.6233896209421488 0.4951133686600286 T T T							0.1780634435583650 0.5868820352742787 0.5382107783402788 T T T								0.9277453270264786 0.4134699902918868 0.2955935914784149 T T T
0.8569285044076480 0.6212845807200722 0.5392600427801852 T T T							0.8635060278940117 0.6237974601366361 0.5385224146692735 T T T							0.2665439538354804 0.6047541545437412 0.5604154778542423 T T T								0.8510694834654018 0.6269537165039836 0.4944103068238093 T T T
0.7203579297507048 0.3865161799101813 0.3093665961714223 T T T							0.7229247339391662 0.3869377517415415 0.3123755073224430 T T T							0.1783909880701842 0.5872498761683218 0.4951771249477090 T T T								0.8553713946137265 0.6251031952093840 0.5372812147692017 T T T
0.7098170773076760 0.4337533072865369 0.3223670259067504 T T T							0.7113767971792555 0.4345257975835963 0.3232982032295908 T T T							0.3948027655830018 0.4501132885160004 0.3101451475824959 T T T								0.7441918882739387 0.3874414340690322 0.3110315077122792 T T T
0.9341400592979099 0.6258919929943474 0.2010249025895519 T T T							0.9350941682168852 0.6285800771314669 0.2001546442983013 T T T							0.4045774681826089 0.4022669879341692 0.2991629030652589 T T T								0.7237274502529232 0.4343735112686176 0.3220192142781499 T T T
0.6058591359609267 0.5942315145378885 0.1981763719466443 T T T							0.6068931844007466 0.5930569609801424 0.1982154258481046 T T T							0.3583855058829073 0.6227723433891157 0.4961571498197728 T T T								0.9453628151619640 0.6374893027066051 0.1999909803306181 T T T
0.7675850229028072 0.6066573058382403 0.4748329354296601 T T T							0.7684998178275677 0.6056907446321063 0.4742327156019073 T T T							0.3563392934869611 0.6230883182059372 0.5393136804694478 T T T								0.5873296950488935 0.5846090774737220 0.2015153043114921 T T T
0.7968507216664165 0.4670817724555150 0.3211150468511192 T T T							0.7981195816678053 0.4680690203290254 0.3217093493700105 T T T							0.2178690364957134 0.3857308978597374 0.3142884665313872 T T T								0.7606077877435879 0.6075665949947435 0.4742054309689081 T T T
0.8185628363084163 0.3737160150341055 0.2945776872668162 T T T							0.8216623902386431 0.3714995169309532 0.2988016718872402 T T T							0.2084460857121258 0.4337112685840125 0.3245636222037618 T T T								0.8046958617679323 0.4706677025970549 0.3203779529028949 T T T
0.5208707388032607 0.6093979654653268 0.2223360588883594 T T T							0.5197523055582352 0.6102915228895398 0.2214864261695837 T T T							0.4356304058414366 0.6263470996262299 0.2008398427025071 T T T								0.8465511272058208 0.3778170056639141 0.2983253383480360 T T T
0.7673083113381765 0.6065921867811639 0.4285903734985652 T T T							0.7659588893613076 0.6062464864821209 0.4279976415930236 T T T							0.1089635414790919 0.5943823613398820 0.1973025770212686 T T T								0.5110232258078042 0.6099289380262292 0.2230339805175419 T T T
0.7848549262448259 0.5177974164438481 0.3338827112488545 T T T							0.7857778987610686 0.5188325169564365 0.3329747664394134 T T T							0.2690300705848898 0.6050994290679981 0.4741536640168320 T T T								0.7550952142762100 0.6084318508582172 0.4280528465941202 T T T
0.5185098137362942 0.6090660462625621 0.2686377068097556 T T T							0.5161404775108949 0.6105810056900651 0.2672571331305775 T T T							0.2966555568708884 0.4663839401100205 0.3227800450400622 T T T								0.7832550971388841 0.5207633067745334 0.3328467785783502 T T T
0.0184388752874014 0.6133262469317060 0.1013871726997664 T T T							0.0185369184817361 0.6143125840064485 0.1008605123723711 T T T							0.3160846954040863 0.3699346292668295 0.3014008964273103 T T T								0.5031271251789136 0.6103074978483960 0.2692210721379880 T T T
0.1738841611647217 0.5828993231762141 0.1382607766675008 T T T							0.1693277505780557 0.5817667923684198 0.1366265381154079 T T T							0.0232086646588670 0.6098685724731752 0.2215301299873573 T T T								0.0447660096920828 0.6177945404304026 0.1033380828621304 T T T
0.3639407510650301 0.6404977085427177 0.1424966536725591 T T T							0.3653738386235048 0.6445560477867645 0.1417705800989282 T T T							0.2693573707472723 0.6058438193135700 0.4279112469585868 T T T								0.1618902987504711 0.5674345093373887 0.1435995067371607 T T T
0.5184171826110529 0.6132467576699412 0.1013660423274203 T T T							0.5184126073406574 0.6144253318853288 0.1008556145435051 T T T							0.2860335646285606 0.5176624614213807 0.3335149613137460 T T T								0.4046422750989791 0.6621919070883209 0.1397548536907252 T T T
0.6738780963461011 0.5828740967668153 0.1382556063535105 T T T							0.6696486293035306 0.5822896582523001 0.1366364075128743 T T T							0.0207458591223855 0.6099000941821657 0.2678676603762824 T T T								0.5443535438108711 0.6177171021606398 0.1032066123558977 T T T
0.8640032796054697 0.6405998125852790 0.1425253755592948 T T T							0.8660025605385400 0.6448766979207008 0.1417881695009271 T T T							0.6781127675359429 0.5871551606698873 0.5382234069516443 T T T								0.6616007893197988 0.5674380167366380 0.1434689778259468 T T T
0.2686904587771011 0.6077648859006501 0.5952243074690671 T T T							0.2766455407857293 0.6047632093293913 0.5942201767126534 T T T							0.7667361563277879 0.6049614950312829 0.5603824248295624 T T T								0.9049386466169125 0.6622137100804864 0.1398537259709371 T T T
0.4321239024964427 0.6327454210168497 0.4799435563554368 T T T							0.4273036896712767 0.6372856980652415 0.4772354985362455 T T T							0.6783905849787502 0.5874529641499322 0.4951860183133903 T T T								0.2797203020489576 0.6043832049295474 0.5942949753097508 T T T
0.1340288174675592 0.4453081492931972 0.3338898276565843 T T T							0.1348456378792449 0.4464149095941323 0.3336486251895394 T T T							0.8948035648430519 0.4500926628336543 0.3100928243426253 T T T								0.4171548520283892 0.6433868379532726 0.4769903366664963 T T T
0.1544362383450704 0.3597092295987920 0.3104871544161156 T T T							0.1551791684148682 0.3609937427414636 0.3142491037178061 T T T							0.9044881705069230 0.4022485197453634 0.2990656128333455 T T T								0.1453604797352170 0.4433734490117160 0.3323158959564054 T T T
0.1033756443140419 0.5815150380482663 0.5565022545229894 T T T							0.1176801581100833 0.5712646044683751 0.5569579079215430 T T T							0.8586148425474889 0.6227645841203895 0.4960880900615976 T T T								0.1832323974267140 0.3583336453089316 0.3120775485284000 T T T
0.4621404991037892 0.4790572667006359 0.3059127580047445 T T T							0.4641633746440661 0.4787381278991987 0.3071552206917616 T T T							0.8566080593052376 0.6231623429232656 0.5392448530853571 T T T								0.1166246264064270 0.5703904172664025 0.5583692235006410 T T T
0.3673488151963369 0.6370744037591294 0.2195060995814160 T T T							0.3699120574184107 0.6416972442057087 0.2187077326564904 T T T							0.7178465741599993 0.3857197288744345 0.3143510225918362 T T T								0.4687465626450731 0.4885953092529718 0.3051154701137762 T T T
0.7686696611920993 0.6078551752745938 0.5952207436965367 T T T							0.7766269456383625 0.6047831868989846 0.5942042886509213 T T T							0.7085152379165720 0.4336934247685633 0.3246634919360503 T T T								0.3853419886849991 0.6569465191128643 0.2164672428648444 T T T
0.9321590370029540 0.6327284703664233 0.4799375712394394 T T T							0.9272860373417089 0.6372629428354983 0.4772092728577775 T T T							0.9356669853566757 0.6264695076306381 0.2008288847572359 T T T								0.7793929067200054 0.6040699140723618 0.5942865495849858 T T T
0.6340764056255281 0.4453374342207894 0.3338858112251373 T T T							0.6348451422620371 0.4464118647891411 0.3336345080722865 T T T							0.6090750145246915 0.5943752203513952 0.1973700368344709 T T T								0.9170969760108747 0.6432379103328287 0.4770792358436253 T T T
0.6544362707851619 0.3597205482574637 0.3105170893659803 T T T							0.6552052339943799 0.3609962395787960 0.3142257503004444 T T T							0.7691187660555059 0.6051619451638217 0.4741305245844032 T T T								0.6450550912687802 0.4434648733279047 0.3322992634545088 T T T
0.6033151960862142 0.5816321526282806 0.5565113312410261 T T T							0.6176548074531780 0.5713009606862585 0.5569523080552372 T T T							0.7967242344414842 0.4663615844603797 0.3228172666274887 T T T								0.6830659980478586 0.3584173126537920 0.3120728296444284 T T T
0.9621640872052808 0.4790613417065828 0.3058859734149948 T T T							0.9641382535139442 0.4787686077310553 0.3071058112118905 T T T							0.8160170044852464 0.3699121543352391 0.3014166032729904 T T T								0.6163110356777395 0.5701829347722764 0.5582753113031629 T T T
0.8675121333741274 0.6372265030578603 0.2195376448623563 T T T							0.8706505442797621 0.6420660769207984 0.2187434515690754 T T T							0.5231866226498241 0.6097904967443455 0.2215598836008894 T T T								0.9684235533576242 0.4887574760486331 0.3050274045965793 T T T
0.2683104660352313 0.6602580014288648 0.3046747594054082 T T T							0.2646259018441413 0.6635211436200805 0.3055470752113791 T T T							0.7694251356495627 0.6058291011830335 0.4278921042481656 T T T								0.8853688086794875 0.6568451260400181 0.2165622024459495 T T T
0.5283335321135922 0.6390496042841391 0.3963424736877954 T T T							0.5243506947767429 0.6382087644488976 0.3964624755829860 T T T							0.7861414204722124 0.5176385945682185 0.3335563491224391 T T T								0.2491813363373154 0.6593446755639079 0.3029355116756207 T T T
0.7681059709980289 0.6602285201805032 0.3046414090926319 T T T							0.7646086918601398 0.6635517951753229 0.3055497984680997 T T T							0.5206646585979442 0.6098569744934892 0.2678981085973504 T T T								0.5164463565591149 0.6411658406341445 0.3964512622684779 T T T
0.0282208419758874 0.6389801107360853 0.3963798084783861 T T T							0.0243651939305565 0.6382233720221393 0.3964546930646762 T T T							0.0140045001935292 0.6128492538530850 0.1006602658987603 T T T								0.7493796114201103 0.6595889430102844 0.3030186260017729 T T T
0.6044363390927572 0.5809849983862208 0.4791228716924607 T T T							0.6964238280712323 0.5765212786519243 0.2475275634337066 T T T							0.1702566728009884 0.5833083395530068 0.1357000149009622 T T T								0.0164998573868118 0.6409837512028389 0.3965414831334400 T T T
0.1044927947407217 0.5809062968131187 0.4791158876574215 T T T							0.7570421678826165 0.5687918388971624 0.1990605488026276 T T T							0.3623464837509829 0.6415616931304413 0.1428771620740577 T T T								0.6058759484084391 0.5726334944828011 0.4809929065621716 T T T
0.4814040290519159 0.3941946160684182 0.2806336454781473 T T T							0.1961990329436674 0.5760758698158455 0.2475092558356735 T T T							0.5143226556579776 0.6128938803713808 0.1007008478919218 T T T								0.1060980065872670 0.5725967860022223 0.4810951200896767 T T T
0.9814126068999443 0.3941709785422631 0.2806679205496607 T T T							0.2564940776346702 0.5680302838674791 0.1990442730905073 T T T							0.6705494558365004 0.5833927289106811 0.1357918615991522 T T T								0.0055238902944481 0.4041967527902983 0.2845531851847340 T T T
0.3558965371042717 0.6149162411106204 0.4101154959940700 T T T							0.6104392600573050 0.5729713688595197 0.4794545416534177 T T T							0.8622619391725479 0.6416684057869375 0.1428868733812507 T T T								0.5058039529519789 0.4040136294288672 0.2846608270251423 T T T
0.1920577158641521 0.5322500100964334 0.3388667117551236 T T T							0.1104923796611033 0.5729405436336990 0.4794642179114632 T T T							0.2659398150842023 0.6047320635509976 0.5942441298597956 T T T								0.3402260822743699 0.6215028279958332 0.4088282504310854 T T T
0.1790427335456997 0.5984163685537283 0.4104469928382883 T T T							0.9604790523107951 0.6341078130542428 0.5889021989125638 T T T							0.4286148242708236 0.6367932003145356 0.4797970111915646 T T T								0.1886562080004950 0.5321793603069693 0.3373309271811777 T T T
0.3704522294647106 0.5442553651926545 0.3386485345579828 T T T							0.0212244036273148 0.6450890876417219 0.5430304576034359 T T T							0.1325233667626122 0.4466412143200742 0.3345099880883495 T T T								0.1675085860013823 0.5958896996677225 0.4108719021162059 T T T
0.1007545034085808 0.5972821079275406 0.2872779144594091 T T T							0.4604691762705428 0.6341269878428477 0.5889236457593938 T T T							0.1504352023255890 0.3597952963654834 0.3162850242249320 T T T								0.3654835433124362 0.5494430471367480 0.3384584345250303 T T T
0.4330251772891600 0.6211815132143386 0.2863003163686457 T T T							0.5212144939291434 0.6451194162731255 0.5430521470015179 T T T							0.1078139807854868 0.5731358309058052 0.5547505145230502 T T T								0.0796039920256320 0.5936464773708607 0.2884660439108444 T T T
0.2666544254494454 0.6504489346687166 0.3333551921431663 T T T							0.4850129886833869 0.3940518993192157 0.2856877853588102 T T T							0.4630242216181983 0.4756969852780202 0.3086760555354502 T T T								0.4219884708506640 0.6279325418409130 0.2859511034941562 T T T
0.0280242310657073 0.6361739696109936 0.3662505690592681 T T T							0.9850072004935413 0.3940975862768639 0.2856250170612356 T T T							0.3707559947040622 0.6383558787293069 0.2200407614038440 T T T								0.2492168824095202 0.6502355136504363 0.3317877757506480 T T T
0.8558273242690859 0.6149349071426542 0.4100951044925552 T T T							0.4064889594592316 0.3128174285649195 0.2842969600363574 T T T							0.7661594792273618 0.6050158701143289 0.5942069620018700 T T T								0.0168630165604498 0.6373373505336204 0.3664763277767591 T T T
0.6920417661244471 0.5322408708541531 0.3388743801231939 T T T							0.2769330429943366 0.2996182123013966 0.2962897103088267 T T T							0.9288747036114628 0.6366924640203138 0.4796962735568187 T T T								0.8402398569848302 0.6215582162819118 0.4088877926764880 T T T
0.6789935128737241 0.5983878483574188 0.4104276755418610 T T T							0.9065293243050618 0.3128493169011151 0.2842526633985969 T T T							0.6326744995324987 0.4466234847388861 0.3347122444070649 T T T								0.6883070556879147 0.5323064483090150 0.3373055010504444 T T T
0.8704249475676704 0.5442947921669585 0.3385755287698018 T T T							0.7769939762403695 0.2996306818733103 0.2962699666454469 T T T							0.6503956160479518 0.3597932957895296 0.3163609401733609 T T T								0.6674342901433263 0.5960850197362362 0.4108487924204098 T T T
0.6005640556230105 0.5971380939123065 0.2872890235054300 T T T							0.3534860779976725 0.6153850232271907 0.4089894768306266 T T T							0.6077932648357844 0.5735260502591188 0.5547920995022437 T T T								0.8651353128159656 0.5495166607000783 0.3385389164230332 T T T
0.9331843880066941 0.6213025738401257 0.2863379744478038 T T T							0.1927953483801446 0.5335897800250677 0.3371971244141037 T T T							0.9630842990098145 0.4756480961725771 0.3086522845140607 T T T								0.5797946986753999 0.5938801821234279 0.2883562071794046 T T T
0.7665143151716336 0.6504076086259403 0.3333147096885796 T T T							0.1770744045456851 0.5977474843254456 0.4103403329336288 T T T							0.8708987319845392 0.6385518228170497 0.2200507179923932 T T T								0.9220392937367237 0.6279004054100810 0.2860136700184412 T T T
0.5280476776232135 0.6362163452818024 0.3662153190743993 T T T							0.3711809843577711 0.5457706982529800 0.3373896361654545 T T T							0.2689107405582334 0.6603822590843933 0.3040243388267498 T T T								0.7493471352623615 0.6503836982845357 0.3318463969382037 T T T
0.3873353938192423 0.6145419727132833 0.3473891477850017 T T T							0.0984029816927858 0.5985456756783734 0.2867156284480927 T T T							0.5298084420493154 0.6366822307526760 0.3962813617482936 T T T								0.5168487178084717 0.6375244649823415 0.3663881629063326 T T T
0.1524910110376965 0.6013845376880909 0.3471422732220262 T T T							0.4312293868557546 0.6230013278756772 0.2855160112029154 T T T							0.7687710463520006 0.6603562418080529 0.3040374840893492 T T T								0.2510757955165559 0.5648153746862832 0.2260043253850270 T T T
0.8872912676170728 0.6145692913002705 0.3473838807777270 T T T							0.2645664370202141 0.6516562948541704 0.3335673280194413 T T T							0.0297937428321333 0.6366572734965317 0.3962730118843396 T T T								0.1149621230081621 0.5127611944314054 0.2331777942672133 T T T
0.6524284445629007 0.6013460411215945 0.3471377306488463 T T T							0.0259253516216162 0.6368269648048255 0.3662769112551771 T T T							0.6094298094672226 0.5741579313853435 0.4774999124083550 T T T								0.7510392225331870 0.5647966504966035 0.2257429830203037 T T T
0.9464369486832140 0.6359064575523234 0.5607437850432220 T T T							0.8534625042492152 0.6154116383832928 0.4089733887021509 T T T							0.1094992584381842 0.5739208790204700 0.4774675538907331 T T T								0.6148014449338817 0.5128879142341347 0.2331730014354889 T T T
0.4464400906042130 0.6359124079052734 0.5607685270771725 T T T							0.6927378154367787 0.5335820779685392 0.3371818193714731 T T T							0.9315103467135160 0.6419625248285499 0.5892243411189426 T T T								0.9628339613405004 0.6353226973840265 0.5953564384952870 T T T
0.6930065784454555 0.5774448071858700 0.2158516922360505 T T T							0.6770693993578689 0.5977091711357900 0.4103171091361517 T T T							0.4310905362103981 0.6418643668814994 0.5893245858072262 T T T								0.4633932758456396 0.6354692271251494 0.5952094285541207 T T T
0.1929869184778994 0.5774120262948728 0.2158515102907046 T T T							0.8711218886422927 0.5457812373045954 0.3373801545694235 T T T							0.2486472134704272 0.5713200759378623 0.1946390414084931 T T T								0.0158042781853993 0.6702167313461018 0.5379445092598729 T T T
0.3290153500475483 0.3277053212493541 0.2811370515379537 T T T							0.5982122553631157 0.5985193810388409 0.2867046730122738 T T T							0.7488005093643082 0.5713820675306209 0.1947428286825001 T T T								0.5159021030031496 0.6705424268675628 0.5378082860390734 T T T
0.8290404783921161 0.3276997886591815 0.2811735409601113 T T T							0.9314462607415095 0.6230296891660174 0.2855109118326382 T T T							0.4808709993812741 0.3899213526638690 0.2886545555131903 T T T								0.4649214882937684 0.3196365292918770 0.2808066188887466 T T T
							0.7645506600803529 0.6516142143886441 0.3335484018202237 T T T							0.9807146849820114 0.3898869505189140 0.2884974187820362 T T T								0.2958738556383622 0.2972029869510990 0.2867563205475534 T T T
							0.5258945618769246 0.6368309904841212 0.3662825542516117 T T T							0.3929254408601608 0.3159652700501567 0.2829971399831450 T T T								0.7958005565479240 0.2973195556777597 0.2867935143922438 T T T
							0.3860925506832658 0.6158129549915898 0.3462646508121878 T T T							0.8929434535015233 0.3158409924420411 0.2833050692574801 T T T								0.9648365644701968 0.3197894883937451 0.2808549596664704 T T T
							0.1503872005592015 0.6019353093546940 0.3470759509273549 T T T							0.3576041082875250 0.6150892386085189 0.4095139745295029 T T T								0.3752099646762233 0.6193068047194217 0.3468651919439623 T T T
							0.8861332766981320 0.6158244963508892 0.3462584425017852 T T T							0.1934470087227353 0.5326859782417159 0.3379231035678174 T T T								0.1380449080035788 0.5997377829301413 0.3475699492754387 T T T
							0.6502964509865237 0.6019228020731475 0.3470571643277793 T T T							0.1813003133516133 0.5973647289312893 0.4095426970688294 T T T								0.8751695285324885 0.6193631744531913 0.3469319712159660 T T T
							0.6908941590516449 0.5735551413595630 0.2161569694837482 T T T							0.3719497127645468 0.5440800788941402 0.3374272739585038 T T T								0.6380041385971538 0.5999157500798162 0.3475139509745091 T T T
							0.1904100685619312 0.5728993757558953 0.2161545290174587 T T T							0.1027973389204320 0.5983747868372120 0.2867343620811482 T T T								0.6560305998722100 0.5518354100739415 0.2225896843113091 T T T
							0.9517811121014219 0.6439422247594422 0.5591413714642854 T T T							0.4348025162505351 0.6217619642581269 0.2854561436386192 T T T								0.1561491266966044 0.5517578555330118 0.2227060171067308 T T T
							0.4517683544327724 0.6439580684424726 0.5591631993413984 T T T							0.2680472806644332 0.6509268558668921 0.3327947114943299 T T T								0.9513712493053958 0.6451746879394165 0.5584096852510356 T T T
							0.3321144835395273 0.3244326670207798 0.2861747870810945 T T T							0.0300146836559989 0.6353406951239364 0.3660862461522782 T T T								0.4516806434650391 0.6454104126287206 0.5582975213507950 T T T
							0.8321531265695796 0.3244545003639772 0.2861404803696459 T T T							0.8576650139821851 0.6150271838717529 0.4094779955629733 T T T								0.3708063360806548 0.3277647617121460 0.2877429260012860 T T T
														0.6935481515096882 0.5326570006499978 0.3379915740284147 T T T								0.8706842306723530 0.3279043745528583 0.2877570116272707 T T T
														0.6813271938316490 0.5973574866905196 0.4095491903589661 T T T
														0.8720645159535039 0.5440725792086241 0.3374077943363503 T T T
														0.6027166170701506 0.5983510401490975 0.2867732066533719 T T T
														0.9348835023853539 0.6218090884203775 0.2854316781416415 T T T
														0.7680502301615491 0.6508854923393201 0.3328022700097577 T T T
														0.5299710573399778 0.6353031776152207 0.3660944412107838 T T T
														0.9454241453844787 0.6419587747986526 0.5595707877844376 T T T
														0.4450689957940170 0.6419158653547825 0.5596754441035401 T T T
														0.1958265574723868 0.5781877972428617 0.2158083876927179 T T T
														0.6959002444447577 0.5781697570941020 0.2159016794237942 T T T
														0.3208108133638987 0.3222946765980339 0.2913172657489440 T T T
														0.8207521806987472 0.3222392630499016 0.2914640820166809 T T T
														0.3888663984411380 0.6144672730876835 0.3465775327249077 T T T
														0.1550110493529644 0.6016831668544924 0.3464186008019396 T T T
														0.8889621002021215 0.6144679465039786 0.3465427109728552 T T T
														0.6550206442901256 0.6016470678085923 0.3464352060374623 T T T

## Sheet: Fig. 4B
MIL-53(Fe)-X	σm	EHE / V (pH=7)
MIL-53(Fe)-NO2	0.71	0.307
MIL-53(Fe)-Br	0.393	0.298
MIL-53(Fe)-Cl	0.373	0.3
MIL-53(Fe)-F	0.337	0.297
MIL-53(Fe)-OH	0.12	0.283
MIL-53(Fe)-H	0	0.288
MIL-53(Fe)-CH3	-0.069	0.285
MIL-53(Fe)-NH2	-0.161	0.282

## Sheet: Fig. 4C
MIL-53(Fe)-H-adsH
C H O Fe
1
12.6562999999999999 0.0000000000000000 0.0000000000000000
-1.6304097000000000 27.9620574200000007 0.0000000000000000
0.2094866600000000 -0.7627858800000000 32.3323849699999997
C H O Fe
42 35 16 4
Selective dynamics
Direct
0.4481229042759183 0.6264757617904666 0.1571093314000013 T T T
0.1120606051196651 0.6002042558992005 0.1597771595177093 T T T
0.0241225977939472 0.6099564397285401 0.1361354313671225 T T T
0.9303915956624829 0.6224058639462036 0.1556744700764482 T T T
0.6097881995425927 0.5846046834896775 0.1611154449902821 T T T
0.5328157353148983 0.6050922734863681 0.1375536085738799 T T T
0.1703107150921025 0.5909388537805460 0.5341414659913494 T T T
0.2571177751833066 0.6057487555917916 0.5587431188490917 T T T
0.1761872461762966 0.5955919046378193 0.4913824007319980 T T T
0.4097894562625150 0.4682832169656849 0.3110581531578732 T T T
0.4252095983324412 0.4209459817307017 0.2994958390042574 T T T
0.3560166983324736 0.6295992401902210 0.4976278003058638 T T T
0.3498462598182715 0.6250750580333266 0.5404168625326753 T T T
0.2411535059006646 0.3993828876226704 0.3147469672548823 T T T
0.2247442895866892 0.4468565789546600 0.3255306932720960 T T T
0.4406271912512466 0.6276311812014967 0.2001265429728031 T T T
0.1066056742611319 0.6031875234062523 0.2028204999609541 T T T
0.2690651739723292 0.6150047949979864 0.4728425538477768 T T T
0.3092779586468165 0.4814822851403394 0.3239487362895615 T T T
0.3411312358714474 0.3864225036458040 0.3015116567920781 T T T
0.0127963252411793 0.6156941846724280 0.2225530185940729 T T T
0.2750656532135677 0.6199044560152298 0.4269489519331512 T T T
0.2927911675867678 0.5323942448889203 0.3351499150837209 T T T
0.0059937869952494 0.6183950333130649 0.2687726822477500 T T T
0.6286893325352080 0.5849563444315402 0.5364298095181634 T T T
0.7199602900195885 0.5995855082945000 0.5584976177067300 T T T
0.6303285697891458 0.5837534528339822 0.4932930142922184 T T T
0.9154033743384163 0.4470670063052649 0.3019016343194793 T T T
0.9402695053921655 0.4006951805362623 0.2905730085515477 T T T
0.8154157779459797 0.6113725819787988 0.4942474946837334 T T T
0.8133422981192552 0.6129138140561025 0.5373133523694220 T T T
0.7649358778283328 0.3708636757423044 0.3113436760034459 T T T
0.7394388627807815 0.4172367092671102 0.3222968771989025 T T T
0.9245586796625679 0.6250893228402106 0.1986996785841013 T T T
0.6017723681886119 0.5851596960050806 0.2041243097513447 T T T
0.7239284837411408 0.5968142066575047 0.4719297340270514 T T T
0.8145338010425641 0.4555776625435783 0.3176247697518060 T T T
0.8652227452368982 0.3625511594823165 0.2953023342934500 T T T
0.5172616361246619 0.6068265505544179 0.2238715686469909 T T T
0.7276729504324683 0.5950996788875290 0.4257478984893923 T T T
0.7866797081964350 0.5053668154455192 0.3286725229898007 T T T
0.5094774193870644 0.6078113144296279 0.2699649946810163 T T T
0.0285468542157463 0.6077554092706645 0.1024258743169421 T T T
0.1850795114807342 0.5900664344848995 0.1446511685590632 T T T
0.3879108547510445 0.6424340632177900 0.1387447603519287 T T T
0.5387719717971445 0.6043740736312899 0.1038565017788833 T T T
0.6761250869423301 0.5679836969473542 0.1459441473693774 T T T
0.8616008977913313 0.6300727616239702 0.1373016417325811 T T T
0.2525377492069609 0.6021327008480906 0.5922537312472655 T T T
0.3535227227464194 0.3492865828569787 0.2926973835914660 T T T
0.4176957563612856 0.6367106347810247 0.5595460757049351 T T T
0.4279421996159545 0.6444794464271379 0.4829369711360800 T T T
0.1469590503593850 0.4575488006153028 0.3355323616665480 T T T
0.1757558090286348 0.3723440534662757 0.3166665421920989 T T T
0.1093797967459708 0.5839196527508237 0.4717838165136730 T T T
0.0979535148638687 0.5755882997912878 0.5483137601491904 T T T
0.5031490396217771 0.4110450197631793 0.2888481385491916 T T T
0.4749598610392722 0.4953964800242941 0.3096303822457095 T T T
0.1743400574006849 0.5954812831461259 0.2217063995319185 T T T
0.3754838229918621 0.6444462880434327 0.2158702297758873 T T T
0.7184306390182728 0.6005793313158462 0.5922633532508026 T T T
0.8848111946489133 0.3262505402992142 0.2864300810743696 T T T
0.8847015599036193 0.6245462760014437 0.5544400770208180 T T T
0.8875673647340414 0.6215971995012998 0.4772553412988777 T T T
0.6616015479935348 0.4245384757532957 0.3347422244305964 T T T
0.7064018694173125 0.3410938216884476 0.3152300110839479 T T T
0.5596715676938138 0.5724222261230211 0.4756931853093191 T T T
0.5558396440999016 0.5743046073952245 0.5528579740402733 T T T
0.0183779396751421 0.3943081987046567 0.2778285511003462 T T T
0.9729613308523246 0.4772758459262237 0.2984817345364449 T T T
0.6606481597053258 0.5689773113633886 0.2229305808317324 T T T
0.8518764493210843 0.6344750291305321 0.2144119718922371 T T T
0.2497702052516472 0.6711219118646774 0.3057270692833882 T T T
0.5502905761688955 0.6534180036261117 0.3984539901188519 T T T
0.7255463920307388 0.6498648832569055 0.3058513251850630 T T T
0.0083910258453742 0.6196010054361790 0.3989515306821514 T T T
0.6117210316041406 0.6638985833432539 0.3566703055550975 T T T
0.3623313108783994 0.6350797314766047 0.4108302844605673 T T T
0.1970383734096137 0.5454244426614588 0.3357893304432320 T T T
0.1904645160449495 0.6081652919904889 0.4066990666179810 T T T
0.3740213185033304 0.5600639624935744 0.3428982584948487 T T T
0.0926047757426504 0.6121203237061645 0.2883193498559288 T T T
0.4442009391128232 0.6351697534166095 0.2871627166051911 T T T
0.2542981092791334 0.6603164071126861 0.3340091255865588 T T T
0.0090841990796711 0.6223512725713095 0.3689594648820068 T T T
0.8165670013803751 0.6019682948238827 0.4081375474798911 T T T
0.6885958435064269 0.5116224516800176 0.3370593334201213 T T T
0.6388337764118481 0.5869390408896328 0.4064300047928176 T T T
0.8595276192208183 0.5383675544925826 0.3286631365128942 T T T
0.5698323280861157 0.5809558109966250 0.2893336490923012 T T T
0.9181752638342346 0.6264015657451253 0.2855594724249521 T T T
0.7245251395342763 0.6412572837302212 0.3348845707599241 T T T
0.5405924105534247 0.6655838948752034 0.3707048463326399 T T T
0.3945260699350404 0.6327806077437265 0.3478353136227503 T T T
0.1465759916298049 0.6104442716502091 0.3461097194227319 T T T
0.8642467305314254 0.6105772461221219 0.3456670588888573 T T T
0.6368054928474050 0.5768055843922016 0.3445942731495977 T T T

## Sheet: Fig. 4D
MIL-53(Fe)-H-adsOH
C H O Fe
1
12.6562999999999999 0.0000000000000000 0.0000000000000000
-1.6304097000000000 27.9620574200000007 0.0000000000000000
0.2094866600000000 -0.7627858800000000 32.3323849699999997
C H O Fe
42 35 17 4
Selective dynamics
Direct
0.4516591356330365 0.6229238629373423 0.1556143156934608 T T T
0.1217383613076487 0.5941512118026743 0.1618965873137854 T T T
0.0404751102936064 0.6067705746681213 0.1359475211390841 T T T
0.9437020788940451 0.6195106199121654 0.1527546206828974 T T T
0.6196018580867005 0.5858911148236946 0.1588664028466782 T T T
0.5376111379267744 0.6029921498541887 0.1356575131281934 T T T
0.1511740932168956 0.5861978090167007 0.5327299701762260 T T T
0.2414112408055870 0.5992112895550026 0.5560113669864661 T T T
0.1537162147493301 0.5902443333835532 0.4898670151159463 T T T
0.3979330934676507 0.4712346989522007 0.3049788279447598 T T T
0.4205499940094037 0.4241421330998183 0.2953684389446558 T T T
0.3375983225688965 0.6195709026694071 0.4933883499799267 T T T
0.3345188622300263 0.6159734336817108 0.5362918954558070 T T T
0.2452091809184153 0.3968675943109782 0.3183770509613567 T T T
0.2218873884081502 0.4439685210512863 0.3277060852953200 T T T
0.4476668186232707 0.6260138710146189 0.1986853596160051 T T T
0.1063219626898416 0.5941993041792416 0.2045799538007634 T T T
0.2470026364840798 0.6068916786850801 0.4699572760387765 T T T
0.2981957428105593 0.4813538227116766 0.3210014837996910 T T T
0.3443224091876148 0.3869228184554711 0.3020413548642100 T T T
0.0092785028820550 0.6069339127219617 0.2215411485966728 T T T
0.2493994806980049 0.6113610923687794 0.4239761339713246 T T T
0.2744847770433437 0.5320736483200469 0.3303151752339750 T T T
0.9935343796524855 0.6070858415634618 0.2672243408468004 T T T
0.6700263979989485 0.5873180896146777 0.5379413986711493 T T T
0.7594551901306256 0.6045921479099373 0.5600089365060549 T T T
0.6722778156195299 0.5857506103564913 0.4948535501624990 T T T
0.9140996472051421 0.4514306344592018 0.3094433598509490 T T T
0.9333495489940230 0.4044491212496186 0.2979264570663902 T T T
0.8536550418842818 0.6187486521922964 0.4957408665456630 T T T
0.8512157502787668 0.6202880887464862 0.5388514192673817 T T T
0.7491414390785638 0.3804278656624348 0.3106814948420870 T T T
0.7291821924322068 0.4274381051207494 0.3217438245555264 T T T
0.9279980391737180 0.6196519534537474 0.1954408200357755 T T T
0.6153339287204180 0.5884583256032988 0.2019332452425411 T T T
0.7641404556844720 0.6014833163572275 0.4734712060157766 T T T
0.8116941366904056 0.4630818236025346 0.3212249103289663 T T T
0.8510749046778004 0.3689298348749316 0.2986200097443247 T T T
0.5295038899172251 0.6086613021251245 0.2220438619876736 T T T
0.7655163295021040 0.6003341966760734 0.4272557455029140 T T T
0.7904904690147784 0.5134648179085283 0.3322756331488302 T T T
0.5258807080954759 0.6117333246270167 0.2682701442556064 T T T
0.0526218607305161 0.6067187998198127 0.1025018600333655 T T T
0.1973577607401542 0.5841884405198779 0.1488649731789450 T T T
0.3877529128579269 0.6363349771869538 0.1374643121787078 T T T
0.5406796246950591 0.6007955335284353 0.1019217468155058 T T T
0.6868447440300085 0.5703585013222030 0.1433637103942063 T T T
0.8803706430777206 0.6295088764655425 0.1325039158252637 T T T
0.2391428258968498 0.5963162435225519 0.5896094004481384 T T T
0.3621614876301704 0.3500388874331823 0.2944741491981548 T T T
0.4048124171151709 0.6264442962260934 0.5544752625029558 T T T
0.4095561064636983 0.6327148136570674 0.4776012485530212 T T T
0.1450320829236958 0.4524074683566762 0.3404463725870109 T T T
0.1859651939071992 0.3677860929991792 0.3239034941580999 T T T
0.0840249422881053 0.5802733363800956 0.4712565574971729 T T T
0.0784773787429860 0.5728525357208069 0.5479613599632865 T T T
0.4978969004675115 0.4164835380673599 0.2825297433696944 T T T
0.4566640377948726 0.5006487314503889 0.3001191446034913 T T T
0.1688125918215436 0.5845655281761631 0.2253247575965579 T T T
0.3816790120214341 0.6417463239665376 0.2148051832257311 T T T
0.7575791542342798 0.6058435945611359 0.5937654436378209 T T T
0.8663687875222759 0.3321302012939515 0.2896923675063908 T T T
0.9210261591177509 0.6339311183927581 0.5560094449531127 T T T
0.9245270158718680 0.6310185728578988 0.4788357069280867 T T T
0.6502005473290418 0.4372334829339434 0.3310445083891309 T T T
0.6850903055624250 0.3526186397748355 0.3114234095395747 T T T
0.6032829337792044 0.5722580879155978 0.4771984302722361 T T T
0.5983181338668924 0.5749250511501056 0.5543592157446274 T T T
0.0127538533252484 0.3955614275829933 0.2882361928420994 T T T
0.9772923451040156 0.4796303492841197 0.3091764307276483 T T T
0.6781038534554931 0.5749771671688619 0.2205835355732760 T T T
0.8530763794614543 0.6295876365196925 0.2090193813407737 T T T
0.2369825043510946 0.6854256401231148 0.3333780647110181 T T T
0.5072589027562285 0.6102152137000380 0.3982660944166148 T T T
0.7375618524749729 0.6598488479860537 0.3066966388548452 T T T
0.0151606349158567 0.6459575602348611 0.3911950681848886 T T T
0.4758697642531376 0.7143647202617137 0.3652390682162704 T T T
0.3376276243418218 0.6181319232578411 0.4059127080789631 T T T
0.1793545168143935 0.5401839027335948 0.3422459835020500 T T T
0.1589975305785527 0.6081371233543462 0.4057425711513686 T T T
0.3474188349159948 0.5642304422181128 0.3256271672546538 T T T
0.0690067447776691 0.5922440165769650 0.2888547051339294 T T T
0.4556885153411505 0.6364916857686351 0.2852182881787755 T T T
0.2409366532412337 0.6515408317049901 0.3260611293608155 T T T
0.0124973980021618 0.6423027557124429 0.3610680678149469 T T T
0.8503330796086803 0.6150369745593062 0.4086999244913580 T T T
0.6943702052157655 0.5246515672254576 0.3355903136205982 T T T
0.6810878674496403 0.5849526800482471 0.4087781080053134 T T T
0.8703983133116230 0.5431771352223815 0.3372779756156074 T T T
0.5953570759744280 0.5893969010661652 0.2874823322297192 T T T
0.9072494151107936 0.6212022907114811 0.2824091042406993 T T T
0.7421800199770358 0.6479882068641722 0.3346308929165288 T T T
0.5190519460001343 0.6148197156516353 0.3687781897831831 T T T
0.4069071462952001 0.7024926107256400 0.3550053024700716 T T T
0.3913619390616389 0.6367060486852626 0.3433971184156499 T T T
0.1330343771302362 0.6066270920783660 0.3440835014762745 T T T
0.8702739997194503 0.6142220934216690 0.3447725017198408 T T T
0.6483717281994789 0.5914666942230100 0.3464109336512425 T T T

## Sheet: Fig. 4E
MIL-53(Fe)-X	EadsOH / eV	EadsH / eV
MIL-53(Fe)-NO2	-2.33095	-2.8848
MIL-53(Fe)-Br	-2.29947	-2.84549
MIL-53(Fe)-Cl	-2.30399	-2.8031
MIL-53(Fe)-F	-2.29575	-2.79774
MIL-53(Fe)-OH	-2.41438	-2.83923
MIL-53(Fe)-H	-2.32615	-2.7607
MIL-53(Fe)-CH3	-2.40132	-2.83538
MIL-53(Fe)-NH2	-2.35579	-2.7692

## Sheet: Fig. 4F
Wavelength(nm)	Fluorescence (a.u.)/Control	Fluorescence (a.u.)/MIL-53(Fe)-NH2	Fluorescence (a.u.)/MIL-53(Fe)-CH3	Fluorescence (a.u.)/MIL-53(Fe)-H	Fluorescence (a.u.)/MIL-53(Fe)-OH	Fluorescence (a.u.)/MIL-53(Fe)-F	Fluorescence (a.u.)/MIL-53(Fe)-Cl	Fluorescence (a.u.)/MIL-53(Fe)-Br	Fluorescence (a.u.)/MIL-53(Fe)-NO2
550	113.01	107.11	96.55	90.33	93.96	82.52	99.33	93.39	108.21
555	116.41	114.64	110.63	104.27	111.71	104.66	118.06	109.9	128.78
560	135.17	135.99	128.69	127.08	127.33	122.93	137.86	130.08	143.84
565	150.78	156.8	153.99	150.69	152.37	144.04	158.02	153	165.15
570	175.61	173.35	170.12	173.64	171.53	167.13	180.22	173.35	184.35
575	188.68	196.04	188.54	189.09	192.26	183.79	199.44	193.23	198.84
580	200.72	206.41	203.38	206.52	205.16	201.7	211.32	203.51	214.16
585	213.7	214.67	212.43	217.97	211.63	209.62	219.81	214.67	225.94
590	223.97	222.22	222.11	218.19	224.19	219.84	228.08	225.96	228.36
595	227.39	225.81	226.73	230.67	224.69	223.08	231.88	232.22	227.88
600	222.81	226.9	229.61	221.65	227.55	220.54	230.2	227.93	225.96
605	220.89	217.53	221.74	221.59	217.92	215.33	222.99	222.76	220.75
610	208.26	211.97	214.75	214.52	210.08	211.93	216.21	212.73	212.86
615	200.04	202.22	203.81	206.93	201.86	207.61	208.22	206.95	200.88
620	194.93	194.76	190.5	189.68	191.35	192.12	193.53	197.92	190.62
625	179.47	182.64	183.33	180.23	181.51	181.76	183.83	182.36	178.75
630	164.67	172.74	169.6	168.53	171.42	166.04	171.1	169.96	170.15
635	158.62	159.58	155.62	157.44	157.33	157.99	161.97	161.02	155.27
640	139.26	145.27	146.47	146.69	145.83	143.65	147.21	146.92	143.42
645	132.07	134.24	131.91	130	133.56	132.6	134.97	130.69	129.99
650	116.17	122.67	114.15	117.5	115.59	116.24	118.64	119.47	115.96
655	102.04	104.11	103.11	104.42	103.45	103.33	107	104.38	104.03
660	90.78	93.03	91.36	91.07	92.8	89.75	93.15	91.42	90.42
665	79.06	83.28	79.17	82.87	79.82	78.36	80.72	81.29	77.99
670	67.75	71.08	68.9	65.68	69.91	66.66	68.28	69.79	68.49
675	58.5	57.55	58.7	58.05	57.37	58.16	58.85	60.14	58.61
680	51.16	51.46	52.94	53.04	49.19	49.51	53.9	52.49	50.06
685	43.98	44.9	44.03	42.88	43.64	44.9	45.72	43.74	44.31
690	36.74	39.29	38.49	36.92	37.56	35.86	38.8	37.59	37.8
695	33.88	33.55	33.19	31.92	31.47	30.14	32.27	32.33	31.27
700	27.52	27.24	26.41	26.18	27.4	25.74	27.73	26.84	27.21
705	23.47	23.77	23.71	22.91	22.39	23.4	23.81	22.79	22.6
710	19.92	21.11	20.24	20.51	20.12	19.97	20.98	20.72	20.72
715	16.71	18.83	18.18	16.51	18.39	16.49	17.94	16.61	18.69
720	14.92	16.35	15.16	14.38	14.63	14.64	15.53	15.99	16.94
725	14.15	14.57	13.1	12.84	13.94	11.9	14.18	13.98	14.22
730	12.37	12.14	11.61	10.71	11.48	10.59	11.24	11.19	11.35
735	11.11	10.6	9.87	9.83	8.96	9.88	9.75	9.78	11.78
740	9.11	8.67	7.85	7.47	7.62	7.05	8.55	8.74	9.11
745	7.55	7.63	6.65	6.7	6.49	6.24	7.05	6.54	7.61
750	6.24	6.36	5.65	5.7	6.24	5.15	6.46	5.75	6.37
755	5.22	5.33	4.44	4.16	4.93	4.25	4.96	4.59	5.32
760	4.55	4.82	4.27	4.27	4.09	5.57	4.85	4.48	5.08
765	4.33	6.43	5.46	4.76	4.82	5.01	4.31	5.16	4.48
770	4.38	5.46	5.1	3.95	5.24	4.1	4.59	4.48	4.22
775	5.54	5.96	4.98	3.84	4.41	3.35	4.11	4.14	3.71
780	4.63	4.86	4.19	3.27	4.43	3.52	4.05	3.68	5.15
785	4.35	4.61	4.48	3.62	3.54	2.83	3.14	3.81	5.24
790	4.41	3.88	3.54	2.5	3.72	2.72	3.73	3.32	4.07
795	4.04	3.75	3.48	2.64	3.42	2.42	3.11	3.05	4.76
800	3.05	3.81	3.18	2.58	3.69	2.4	3.37	2.77	4.21

[truncated: 1 more sheets: Fig. 4G]
