# Supplementary material for: Accelerated discovery of superoxide-dismutase nanozymes via high-throughput computational screening
Source: Nat Commun. 2021 Nov 25;12:6866. doi: 10.1038/s41467-021-27194-8 (PMC8616946; doi:10.1038/s41467-021-27194-8)
Supplement: Supplementary file 5 — Supplementary Data 3 [file 41467_2021_27194_MOESM5_ESM.xlsx]

## Sheet: Data S4
Prototype	Formula	Magnetic state	EadsH / eV	EadsOH / eV
A-53-h	As4	NM	-1.24	-1.83
A-53-h	P4	NM	-1.24	-1.98
AB-10-bdm	Ag2S2	NM	-2.11	-1.75
AB-10-fgm	Au2O2	NM	-2.4	-0.97
AB-10-fgm	Au2S2	NM	-1.47	-1.2
AB-10-fgm	Au2Se2	NM	-1.24	-1.28
AB-129-bc	Mn2Te2	AFM	-0.54	-1.18
AB-156-bc	GeTe	NM	-1.23	-2.19
AB-156-bc	PbTe	NM	-0.95	-2.18
AB-156-bc	SnTe	NM	-1.12	-2.23
AB-164-cd	In2S2	NM	-0.88	-0.57
AB-164-cd	In2Se2	NM	-0.72	-0.66
AB-164-d	Ge2H2	NM	-4.88	-2.05
AB-164-d	Ge2S2	NM	-1.33	-0.81
AB-164-d	Ge2Se2	NM	-0.84	-0.93
AB-164-d	Sn2S2	NM	-1.51	-1.01
AB-164-d	Sn2Se2	NM	-0.95	-1.03
AB-164-d	Zn2Te2	NM	-0.2	-0.89
AB-187-hi	Tl2Se2	NM	-1.77	-1.32
AB-187-hi	In2S2	NM	-0.83	-0.55
AB-187-hi	Tl2Te2	NM	-1.58	-1.55
AB-1-a	Pt2Cl2	NM	-0.9	0.13
AB-1-a	Hg2I2	NM	-0.68	-0.61
AB-1-a	I2Sb2	NM	-0.96	-0.99
AB2-115-ag	CoCl2	FM	-1.74	-0.22
AB2-115-dg	GeO2	NM	-1.36	-0.17
AB2-115-dg	HgBr2	NM	-0.88	-0.04
AB2-115-dg	HgCl2	NM	-1.23	0.27
AB2-115-dg	SnS2	NM	-1.4	-1.04
AB2-115-dg	SnTe2	NM	-1.58	-1.98
AB2-11-e	Mn2S4	AFM	-2.12	-1.65
AB2-11-e	Ti2Cl4	NM	0.25	-0.25
AB2-11-e	Ru2S4	NM	-1.67	-1.53
AB2-11-e	Os2S4	NM	-1.4	-1.32
AB2-11-e	Ru2Te4	NM	-1.19	-1.78
AB2-11-e	Fe2S4	NM	-1.87	-1.85
AB2-11-e	Fe2Se4	NM	-1.49	-1.63
AB2-11-e	Os2Te4	NM	-0.96	-1.72
AB2-11-e	Fe2Te4	NM	-1.31	-1.95
AB2-11-e	Zr2Br4	NM	0.48	-0.5
AB2-11-e	Hf2Br4	NM	0.41	-0.62
AB2-11-e	Zr2Cl4	NM	0.69	-0.25
AB2-11-e	Hf2Cl4	NM	0.63	-0.38
AB2-14-ce	Ni2S4	NM	-1.33	-1.22
AB2-164-bd	RuI2	NM	-0.1	-0.93
AB2-164-bd	MnS2	FM	-0.95	-1.91
AB2-164-bd	PtS2	NM	-1.15	-1.08
AB2-164-bd	GeO2	NM	-1.07	0.6
AB2-164-bd	HfSe2	NM	-1.21	-0.89
AB2-164-bd	ZrS2	NM	-1.65	-1.12
AB2-164-bd	NiS2	NM	-1.91	-1.9
AB2-164-bd	PdS2	NM	-1.75	-1.63
AB2-164-bd	PtTe2	NM	-0.99	-1.83
AB2-164-bd	ZrSe2	NM	-1.44	-1.07
AB2-164-bd	PbBr2	NM	-0.04	0.18
AB2-164-bd	PbCl2	NM	0.01	-0.5
AB2-164-bd	PdSe2	NM	-1.52	-1.62
AB2-164-bd	HgBr2	NM	-0.91	-0.14
AB2-164-bd	PbI2	NM	-0.02	-0.25
AB2-164-bd	SnS2	NM	-1.53	-1.03
AB2-164-bd	HgCl2	NM	-1.14	0.28
AB2-164-bd	HgI2	NM	-1.1	-1.59
AB2-164-bd	SnSe2	NM	-1.63	-1.33
AB2-164-bd	MnO2	FM	-2.78	-0.02
AB2-164-bd	PtO2	NM	-1.83	0.36
AB2-164-bd	HfS2	NM	-1.41	-0.93
AB2-187-ai	VSe2	FM	-1.7	-1.78
AB2-187-ai	HfSe2	NM	-1.82	-1.79
AB2-187-ai	VTe2	FM	-1.73	-2.06
AB2-187-bi	PbBr2	NM	-0.32	0.13
AB2-187-bi	PbCl2	NM	-0.55	0.37
AB2-187-bi	MoTe2	NM	-0.47	-1
AB2-187-bi	CrS2	NM	-1.17	-1.18
AB2-187-bi	TiSe2	NM	-2.04	-2.12
AB2-187-bi	HfTe2	NM	-1.74	-2.21
AB2-187-bi	CrSe2	NM	-0.84	-0.95
AB2-187-bi	WO2	NM	0.24	0.42
AB2-187-bi	CrTe2	NM	-0.9	-1.5
AB2-187-bi	MoO2	NM	-1.23	0.48
AB2-187-bi	ZrTe2	NM	-1.76	-2.2
AB2-187-bi	WSe2	NM	-0.12	-0.51
AB2-187-bi	VS2	FM	-2.22	-2.19
AB2-187-bi	MoSe2	NM	-0.297393	-0.615605
AB2-187-bi	WTe2	NM	-0.380215	-0.902551
AB2-2-i	Re4Se8	NM	-0.81	-0.86
AB2-2-i	Re4Te8	NM	-0.97	-1.53
AB2-2-i	Rh4S8	NM	-2.05	-1.9
AB2-2-i	Rh4Se8	NM	-1.67	-1.7
AB2-2-i	Ir4S8	NM	-1.61	-1.54
AB2-2-i	Ir4Te8	NM	-1.2	-1.76
AB2-2-i	Re4O8	NM	-1.13	0.52
AB-2-i	In2I2	NM	-0.52	-0.51
AB-2-i	Pb2Se2	NM	-1.12	-0.97
AB-2-i	Pb2Te2	NM	-0.71	-2.41
AB3-11-e	Hf2S6	NM	-1.25	-0.74
AB3-11-e	Hf2Se6	NM	-1.61	-1.29
AB3-11-e	Zr2Se6	NM	-1.6	-1.28
AB3-147-dg	Bi2I6	NM	-0.45	-0.46
AB3-162-dk	Ga2I6	NM	-1.33	-0.76
AB3-162-dk	Co2Br6	NM	-1.23	-0.5
AB3-162-dk	Co2Cl6	NM	-1.43	-0.19
AB3-162-dk	Rh2Cl6	NM	-0.96	0.08
AB3-162-dk	Bi2Br6	NM	-0.44	0.09
AB3-162-dk	W2Cl6	NM	-1.23	-1.4
AB3-162-dk	Bi2Cl6	NM	-0.65	0.41
AB3-162-dk	W2I6	FM	-0.64	-1.09
AB3-189-ci	Ti2I6	AFM	-0.69	-0.82
AB3-189-ci	W2Cl6	NM	0.22	-0.21
AB3-189-ci	Ti2Cl6	FM	-0.98	-0.21
AB3-189-di	Ti2I6	FM	-0.66	-0.72
AB3-189-di	Mo2Br6	AFM	-2.98	-0.53
AB3-189-di	Ti2Br6	FM	-0.96	-0.32
AB-31-a	Sn2S2	NM	-0.84	-2.01
AB-31-a	Sn2Se2	NM	-0.99	-2.21
AB-31-a	Ge2Se2	NM	-1.13	-2.31
AB-31-a	Pb2Se2	NM	-0.74	-1.69
AB-31-a	Pb2Te2	NM	-0.64	-1.83
AB-5-c	Tl2Te2	NM	-1.58	-1.61
AB-6-ab	Pb2S2	NM	-0.91	-1.57
AB-6-ab	Au2Te2	NM	-1.11	-1.67
AB-8-a	Tl2Se2	NM	-1.78	-1.35
