# Supplementary material for: Accelerated discovery of superoxide-dismutase nanozymes via high-throughput computational screening
Source: Nat Commun. 2021 Nov 25;12:6866. doi: 10.1038/s41467-021-27194-8 (PMC8616946; doi:10.1038/s41467-021-27194-8)
Supplement: Supplementary file 6 — Supplementary Software 1 [file 41467_2021_27194_MOESM6_ESM.zip]

Archive with 1 entries (1 files):
- Software.txt
