# Supplementary material for: Accelerated discovery of superoxide-dismutase nanozymes via high-throughput computational screening
Source: Nat Commun. 2021 Nov 25;12:6866. doi: 10.1038/s41467-021-27194-8 (PMC8616946; doi:10.1038/s41467-021-27194-8)
Supplement: Supplementary file 6 — Supplementary Software 1 [file 41467_2021_27194_MOESM6_ESM.zip › Software.txt]

def my_write_vasp(path, struct, magstate):
    fname = path+'/POSCAR'
    struct.to(filename=fname)
    atoms = AseAtomsAdaptor.get_atoms(struct)
    
    fname = path+'/INCAR'
    f = open(fname,'w')
    f.write(''' SYSTEM = VASP
 ENCUT = 600      #cutoff energy
 ISTART = 0      # 0 = no WAVECAR, 1 = WAVECAR exists
 ICHARG = 2     #  0 = charge from initial orbitals; 1 = from CHGCAR file; 2 = charge from atom 

 NSW = 200      # ionic steps in ions
 IBRION = 2      # use CG algorithm

 ISMEAR = 1 # -5 for semiconductors and insulators; 0 for large semiconductors and insulators, 1 for metals
 SIGMA = 0.05 # 0.05 for semiconductors and insulators; 0.2 for metals

 LREAL = Auto      # not real space projection
 ALGO = VeryFast      # RMM-DIIS algorithm for electrons
 IALGO = 48        # probably the same with ALGO = VeryFast
 # EDIFF/EDIFFG = 1E-3/-0.3, 1E-4/-0.05, 1E-5/-0.02
 EDIFF = 1E-3
 EDIFFG = -0.3
 PREC = Normal
 LWAVE = .T.         # not write WAVECAR
 LCHARGE = .T.         # not write CHGCAR or CHG
 ISPIN = 1     # 1 non spin polarized; 2 spin polarized

 LORBIT=11

 ISIF=2 # 2, not relax volume and shape; 3, relax volume and shape\n''')

    if magstate=='AFM':
        fin = open(path+'/POSCAR', 'r')
        line = fin.readline().strip()
        fin.close()
        ele_num = [''.join(list(g)) for k,g in groupby(line, key=lambda x: x.isdigit())]
        #print (ele_num)
        num_mag = int(ele_num[1])/2
        num_nonmag = 0
        tot = len(ele_num)
        for i in range(1,int(tot/2)):
            num_nonmag += int(ele_num[2*i+1])
        f.write(' MAGMOM =  %i*-3.0  %i*-3.0  %i*0.0 \n'%(num_mag, num_mag, num_nonmag))
    f.close()
    
    kx = 3
    ky = 3
    fname = path+'/KPOINTS'
    f = open(fname,'w')
    f.write(''' Automatic generation
0
Monhkorst-Pack
%i  %i  1
0.0 0.0 0.0\n'''%(kx,ky))
    f.close()
    

from ase import Atoms
import ase.db
from numpy import sin, pi
from math import floor
import numpy as np
import matplotlib.pyplot as plt
from pymatgen.io.ase import AseAtomsAdaptor

H = Molecule("H", [[0, 0, 0]])
O = Molecule("O", [[0, 0, 0]])
OH = Molecule("OH", [[0, 0, 0], [-0.793, 0.384, 0.422]])
OOH = Molecule("OOH", [[0, 0, 0], [-1.067, -0.403, 0.796], [-0.696, -0.272, 1.706]])

dir1 = 'for_wang'
db = ase.db.connect('../c2db.db')
rows  = db.select('ehull<0.2, minhessianeig>-0.00001,gap_hse>0')
num_tot = 0
fw = open ('./for_wang/adsorbates.txt','w')
for row in rows:
    vbm = -1*(row.vbm_hse-row.evac+4.5)
    cbm = -1*(row.cbm_hse-row.evac+4.5)
    vbm_do = vbm < 0.94 and vbm > -0.16
    cbm_do = cbm < 0.94 and cbm > -0.16
    both_do = vbm_do and cbm_do
    if vbm_do or cbm_do:
        if not both_do:
            unit = Atoms(symbols=row.symbols,positions=row.positions, cell=row.cell, pbc=row.pbc)
            symbols = unit.get_chemical_symbols()
            species = set(symbols)
            
            if len(species) <= 2:
                num_tot += 1               
                new_id = str(row.id).zfill(4)
                head = 'ID_%s %8s'%(new_id, row.formula)
                a = unit.cell.lengths()[0];b = unit.cell.lengths()[1];gamma = unit.cell.angles()[2]
                if a/b > 1.5:
                    repeat_a = 1; repeat_b = 2  
                else:
                    if b/a > 1.5:
                        repeat_a = 2; repeat_b = 1 
                    else:
                        repeat_a = 1; repeat_b = 1
                if a*repeat_a <= 5.0 or b*repeat_b <= 5.0:
                    repeat_a *= 2; repeat_b *= 2
                repeat_a *= 2; repeat_b *= 2
                #super_cell = unit.repeat((repeat_a, repeat_b, 1))
                area = abs(a * b * sin(gamma/180.0*pi) * repeat_a * repeat_b)
                slab = AseAtomsAdaptor.get_structure(unit)

                sg = SpacegroupAnalyzer(slab, symprec=0.01, angle_tolerance=5.0)
                cs = sg.get_crystal_system()
                head = head + '%15s'%cs
                spn = sg.get_space_group_number()
                head = head + '%10s'%spn
                spg = sg.get_space_group_symbol()
                head = head + '%10s'%spg
                head = head + '%15.3f'%row.ehull
                head = head + '%15.3f'%row.minhessianeig
                head = head + '%10s'%row.magstate
                head = head + '    (%i %i 1)'%(repeat_a, repeat_b)
                print ('%4i (%i %i 1)%10.3f Å%10.3f Å%10.3f Å^2%10s'%(row.id,\
                        repeat_a, repeat_b, a*repeat_a, b*repeat_b, area, row.magstate))               
                asf = AdsorbateSiteFinder(slab)

                ads_sites = asf.find_adsorption_sites()
                adsorbate = OH
                ads_structs = asf.generate_adsorption_structures(adsorbate, repeat=[repeat_a, repeat_b, 1])
                num = len(ads_structs)                
                for i in range(num):
                    if i== -1:
                        atoms = AseAtomsAdaptor.get_atoms(ads_structs[i])
                        num = atoms.get_global_number_of_atoms()
                        del atoms[num-1]
                        del atoms[num-2]
                        dir2= new_id+'-'+row.magstate
                        path = '%s/%s'%(dir1,dir2)
                        if os.path.exists(path):
                            shutil.rmtree('%s'%path)
                        os.mkdir('%s'%path)
                        fw.write('%s\n'%(head))
                        slab2 = AseAtomsAdaptor.get_structure(atoms)
                        my_write_vasp(path, slab2, row.magstate)
                    ads_id = new_id+'-'+row.magstate+'-OH-'+str(i+1).zfill(2)
                    dir2= '%s'%(ads_id)
                    path = '%s/%s'%(dir1,dir2)
                    if os.path.exists(path):
                        shutil.rmtree('%s'%path)
                    os.mkdir('%s'%path)
                    ads_id = 'adsID_' + ads_id
                    fw.write('%s   %18s\n'%(head,ads_id))
                    my_write_vasp(path, ads_structs[i], row.magstate)

print (num_tot)
fw.close()
print ('Done')
